# Supplementary material for: Different Blood Cell-Derived Transcriptome Signatures in Cows Exposed to Vaccination Pre- or Postpartum
Source: PLoS One. 2015 Aug 28;10(8):e0136927. doi: 10.1371/journal.pone.0136927 (PMC4552870; doi:10.1371/journal.pone.0136927)
Supplement: S1 Table — Gene_ID: official locus name or previously unknown locus (NA). LogFC: log fold change between expression levels prior and after vaccination. Significance threshold: q<0.05. (XLSX) [file pone.0136927.s001.xlsx]

## Sheet: Loci_affected in AC
Transcript_ID	gene_ID	q-value	logFC	chromosome position
XLOC_032517	NA	3.80126e-26	2.40303	Chr7:23691034-23693027
XLOC_021183	HBM	5.91807e-25	2.3159	Chr25:208738-209520
XLOC_011194	GYPB	1.52283e-11	2.36083	Chr17:14304616-14333787
XLOC_007771	CA2	1.55965e-10	1.4333	Chr14:79372236-79388687
XLOC_003427	REEP1	3.43987e-10	1.76568	Chr11:48389167-48525690
XLOC_017093	GZMA	3.7538e-10	1.67987	Chr20:24047760-24059256
XLOC_034847	ARG1	1.05227e-09	1.53636	Chr9:70491231-70517235
XLOC_008368	HBB	4.42527e-09	1.62797	Chr15:49022977-49024620
XLOC_036047	LOC100847469	5.78207e-09	2.12172	ChrX:91613321-91632888
XLOC_027547	AQP1	4.79116e-08	1.9623	Chr4:65830988-65845186
XLOC_021184	HBA,HBA1	5.5498e-08	1.74726	Chr25:210951-214798
XLOC_009860	HES4	8.31207e-08	0.78097	Chr16:52724612-52731130
XLOC_030313	HPGDS	1.12682e-07	1.94884	Chr6:31694747-31731332
XLOC_026272	KLF17,LOC781200	1.73985e-07	-1.01272	Chr3:102525702-102621228
XLOC_014868	SLC4A1	1.37823e-06	1.85767	Chr19:44690969-44708401
XLOC_009353	NA	2.14348e-06	1.39029	Chr15:29115588-29119925
XLOC_033695	OGN	2.14348e-06	1.49413	Chr8:85382817-85679073
XLOC_010009	GOLT1A	2.16888e-06	1.84205	Chr16:1781212-1794807
XLOC_000130	LOC100848540	2.8411e-06	1.4847	Chr1:42566822-42571816
XLOC_020246	C23H6orf105	3.46141e-06	-1.07411	Chr23:44468891-44536870
XLOC_008970	LOC100848858	1.06549e-05	2.02981	Chr15:49022977-49024620
XLOC_032756	RBM27	1.26663e-05	1.16734	Chr7:59405951-59467393
XLOC_031613	NA	1.7565e-05	0.990698	Chr7:18440485-18462558
XLOC_006278	NA	1.7565e-05	1.15302	Chr13:15627062-15672324
XLOC_009219	LOC520402,PRG3-like	1.7565e-05	1.17085	Chr15:81869681-81956829
XLOC_026045	NA	1.7565e-05	1.77736	Chr3:41859191-42107317
XLOC_011768	NECAB2	2.24324e-05	0.964218	Chr18:10308664-10351103
XLOC_027006	LOC100335800	2.26907e-05	1.24401	Chr4:50703554-50943595
XLOC_010223	PRDM16	2.39346e-05	2.18311	Chr16:50844972-51123863
XLOC_020912	HRH4	4.84042e-05	0.755048	Chr24:32569933-32583888
XLOC_027141	LOC100335205	5.07447e-05	0.637181	Chr4:83276396-83318443
XLOC_004186	RSAD2	5.82636e-05	0.769023	Chr11:90011819-90059038
XLOC_016874	ESM1	5.82636e-05	1.43735	Chr20:24131983-24140818
XLOC_018111	ASB2	6.01907e-05	0.950431	Chr21:59126040-59160340
XLOC_005200	OLFM4	6.26081e-05	-0.760689	Chr12:10667341-10690293
XLOC_009629	C16H1orf186	7.07789e-05	0.647046	Chr16:3674610-3701126
XLOC_030849	"SEPT11	9.37321e-05	0.613168	Chr6:93528979-93631661
XLOC_017122	GHR	0.000150671	1.3587	Chr20:31848951-32199996
XLOC_011375	SDSL	0.000176789	-0.538014	Chr17:63271412-63296621
XLOC_034020	HEMGN	0.000204502	1.7258	Chr8:63559972-63634548
XLOC_003367	CHAC2	0.000216863	0.940065	Chr11:36254028-36371025
XLOC_025716	SH2D1B	0.000295564	0.60117	Chr3:7066295-7088692
XLOC_035397	NA	0.000414625	-0.949113	Chr9:39047810-39261615
XLOC_006186	PTI=SERPINB6	0.000461427	0.668255	Chr13:74930435-75008385
XLOC_011860	BREH1=CES1	0.000529387	0.747228	Chr18:24827704-24854528
XLOC_026631	NA	0.000529387	1.41207	Chr3:41859191-42107317
XLOC_006279	GATA3	0.000536916	0.594904	Chr13:15983000-16003740
XLOC_036759	ALAS2	0.000542186	1.15524	ChrX:97908615-97935775
XLOC_011383	OAS1	0.000649805	0.486246	Chr17:63649734-63678212
XLOC_027509	NA	0.000660886	1.14774	Chr4:50370425-50385805
XLOC_016409	C2H2orf88	0.000664072	-1.21689	Chr2:5867776-6113008
XLOC_029431	LOC100294723	0.000745671	0.683538	Chr5:100822880-100850115
XLOC_014813	KRT14,KRT17	0.000780521	0.948041	Chr19:42430194-42487956
XLOC_018094	GPR68	0.000914953	1.31668	Chr21:56588072-56604135
XLOC_014264	LOC509881, CD300LB	0.000926763	0.681446	Chr19:57483009-57505005
XLOC_003831	C11H2orf55	0.00100801	-0.800609	Chr11:4005147-4072822
XLOC_027226	NA	0.00117978	0.741704	Chr4:104036603-104040936
XLOC_034166	GADD45G	0.00121207	-0.679082	Chr8:90017445-90018996
XLOC_016344	C1QB	0.00127953	0.544615	Chr2:130763191-130776234
XLOC_000637	C1H21orf91=EURL	0.00157556	1.08768	Chr1:18604155-18752934
XLOC_004003	NA	0.00183956	-0.927809	Chr11:46644119-46698938
XLOC_012846	LOC100336877	0.00183956	-0.494818	Chr18:50898692-51125517
XLOC_013727	LOC100848006	0.00197281	0.531132	Chr19:19641144-19712245
XLOC_005154	NA	0.00204704	-0.752424	Chr12:88576397-88585492
XLOC_017207	TPPP	0.00217068	0.558018	Chr20:71561963-71570566
XLOC_030604	NDST3	0.00223229	1.13965	Chr6:8056467-8251738
XLOC_032694	NA	0.00231664	0.744638	Chr7:49227682-49229448
XLOC_003248	IL18R1	0.00232558	0.590709	Chr11:7146069-7182895
XLOC_032867	LOC507513	0.00244671	-0.568946	Chr7:93039246-93058891
XLOC_012117	LOC100848452	0.00244671	-0.493042	Chr18:50898692-51125517
XLOC_031053	NA	0.00320262	-0.938525	Chr6:37460618-37463156
XLOC_022552	ACTA2	0.00320262	-0.653409	Chr26:10662359-10748026
XLOC_007093	NA	0.00327089	-0.880211	Chr13:78994206-78994893
XLOC_013519	NA	0.00330714	-1.01003	Chr18:61171911-61922105
XLOC_016751	NA	0.00336244	-1.1202	Chr2:132832745-132835414
XLOC_018765	MYL3	0.00345077	1.27498	Chr22:53161299-53224114
XLOC_011385	RPH3A	0.00345905	-0.771002	Chr17:63682757-63748794
XLOC_023740	MSMB	0.00361915	1.3329	Chr28:44443906-44454437
XLOC_016998	NA	0.00364854	-0.767654	Chr20:71898725-71906586
XLOC_000769	HEG1	0.00368546	0.636875	Chr1:70022770-70106415
XLOC_002513	RPS29	0.00372667	0.470696	Chr10:42669270-42671123
XLOC_009628	LOC515828	0.00436967	0.526396	Chr16:3638938-3667677
XLOC_025912	ANP32E	0.00462703	1.12927	Chr3:20453011-20467891
XLOC_019614	TRIM10	0.0049877	0.735005	Chr23:28613689-28623616
XLOC_030311	PDLIM5	0.00504177	0.687749	Chr6:31333454-31567364
XLOC_003247	IL1RL1	0.00541395	0.838142	Chr11:7104698-7143338
XLOC_010371	NA	0.00551057	-0.457053	Chr16:73790179-73880174
XLOC_000501	MX2	0.00551057	0.490847	Chr1:143048267-143156797
XLOC_032365	LOC100300806	0.00556617	-0.595601	Chr7:15689614-15721936
XLOC_032433	LOC100337044,LOC100337081	0.0061782	0.462449	Chr7:18510246-18684371
XLOC_016280	ATPIF1	0.0061782	0.619568	Chr2:125727884-125730206
XLOC_014268	CD300LB	0.00638411	0.483938	Chr19:57563629-57580860
XLOC_024487	GPR44	0.00647908	0.596786	Chr29:37750793-37768568
XLOC_017879	NA	0.0069277	-0.862821	Chr21:8702102-8724309
XLOC_002518	NA	0.0069277	1.50678	Chr10:42877894-42878191
XLOC_000887	GPR160	0.00776552	0.660083	Chr1:97985751-98141306
XLOC_010026	SLC45A3	0.00785773	1.20161	Chr16:3243208-3250721
XLOC_012116	LOC100848452	0.00795137	-0.441992	Chr18:50898692-51125517
XLOC_010014	NA	0.00833805	-0.644247	Chr16:2274747-2311106
XLOC_005239	LPAR6	0.00833805	0.65501	Chr12:18196464-18316589
XLOC_037083	NA	0.00841401	-0.746122	ChrX:55043651-55047740
XLOC_017852	LOC444875, IgM-like	0.00881775	-0.597808	Chr21:71449799-71596399
XLOC_021031	NA	0.00943273	-0.714767	Chr24:2406660-2481470
XLOC_030538	ZFYVE28	0.00991101	-0.414571	Chr6:108384418-108483226
XLOC_000593	LOC100848144	0.0107038	0.812599	Chr1:1324543-1407270
XLOC_011965	FTSJD1	0.0111035	0.596401	Chr18:39898559-39906390
XLOC_013686	LOC100297044	0.0111755	0.541288	Chr19:14554021-14764912
XLOC_025689	TBX19	0.0113563	-1.1069	Chr3:250259-276531
XLOC_015172	MYO1D	0.0113563	0.974459	Chr19:17665143-18023500
XLOC_012697	SMPD3	0.0117347	0.572288	Chr18:35803254-35929464
XLOC_031242	ZFYVE28	0.0118401	-0.853896	Chr6:108384418-108483226
XLOC_032312	MIR23A,MIR24-2,MIR27A	0.0118805	-0.451975	Chr7:12955494-12987429
XLOC_007373	LRP12	0.0133593	0.600914	Chr14:62215191-62307530
XLOC_024466	NA	0.0136899	0.792727	Chr29:32196772-32219721
XLOC_001652	CEBPE	0.0138423	0.55182	Chr10:21579675-21582320
XLOC_023197	DUSP4	0.0139028	0.759985	Chr27:24811584-24828676
XLOC_033518	PGM5	0.0139792	0.627724	Chr8:44641824-44892129
XLOC_015485	NA	0.0141631	-0.951064	Chr19:61451622-61655341
XLOC_016346	C1QA	0.0142555	0.469975	Chr2:130792853-130795743
XLOC_021615	IL9R	0.0142555	0.546578	Chr25:90305-105662
XLOC_027142	LOC100295352,LOC100295719	0.0142555	0.59237	Chr4:83340032-83441470
XLOC_010991	OAS1	0.016629	0.386793	Chr17:63649734-63678212
XLOC_035232	RAET1G	0.016629	0.786338	Chr9:85627495-85838394
XLOC_005315	SPATA13	0.0172673	0.45675	Chr12:34432686-34538790
XLOC_018685	SEMA3G	0.0172673	0.80652	Chr22:48999618-49010896
XLOC_002075	ALKBH1	0.0176387	-0.547576	Chr10:89890314-89923169
XLOC_006570	NA	0.0177557	-1.3767	Chr13:62616405-62618543
XLOC_019140	NA	0.0177557	-0.958847	Chr22:61272067-61281268
XLOC_010738	NA	0.0177557	-0.553997	Chr16:72928421-72928793
XLOC_022484	PLEKHA1	0.0178718	0.532277	Chr26:42579691-42636461
XLOC_025089	S100A13	0.0180979	0.432519	Chr3:16817217-16824127
XLOC_008167	ZBTB16	0.0180979	1.01206	Chr15:24917132-25116350
XLOC_018141	CCDC85C	0.0203487	0.630525	Chr21:66143729-66253519
XLOC_001530	MCC	0.0214227	-0.489411	Chr10:610853-993661
XLOC_022606	CRTAC1	0.0223149	0.896291	Chr26:18858485-19035009
XLOC_022872	NA	0.022449	-0.882185	Chr26:31864894-32369597
XLOC_003707	C11H9orf171	0.0225366	-0.745837	Chr11:102520049-102677098
XLOC_012287	CD33	0.0236285	0.545226	Chr18:57560524-57585761
XLOC_001953	PSMA3	0.0238436	-0.411229	Chr10:70797327-70905288
XLOC_030039	NA	0.0238436	0.87544	Chr5:100817210-100820214
XLOC_008372	LOC781674	0.0238436	2.07548	Chr15:49073094-49075017
XLOC_009109	CD59	0.0244386	0.369087	Chr15:65137697-65181944
XLOC_031546	NA	0.0255578	0.703426	Chr7:15296342-15320831
XLOC_018553	CCR8	0.0258011	0.480148	Chr22:12660598-12680891
XLOC_017142	IL7R	0.0264055	0.418937	Chr20:38332392-38368329
XLOC_028183	SOCS2	0.0264055	0.545022	Chr5:23523945-23528860
XLOC_036481	L1CAM	0.0264055	0.608084	ChrX:39990116-40004417
XLOC_029566	RBX1	0.0265284	1.14617	Chr5:112683456-112711646
XLOC_003803	LOC100848375	0.0266758	-0.490994	Chr11:804339-1046407
XLOC_031154	NA	0.0266758	0.861371	Chr6:88542837-88545431
XLOC_021475	RN18S1	0.0290605	0.485787	Chr25:32367420-32471302
XLOC_024109	VWCE	0.0291288	-0.692894	Chr29:40474916-40505451
XLOC_034253	CDK5RAP2	0.0295018	-0.41279	Chr8:111714245-111899192
XLOC_032496	IGHD	0.0303153	-0.409153	Chr7:22400494-22409088
XLOC_000537	NA	0.0306681	-0.870417	Chr1:146872846-146885083
XLOC_015062	NA	0.0306681	-0.686943	Chr19:61411855-61415483
XLOC_010136	BLZF1	0.0307669	0.911339	Chr16:37838384-37862283
XLOC_007579	CEBPD	0.0310198	-0.388968	Chr14:20738813-20827774
XLOC_025252	ADORA3	0.0315785	0.667863	Chr3:31900283-31989381
XLOC_020913	IMPACT	0.0316213	0.493628	Chr24:32611655-32646496
XLOC_010467	NA	0.0316489	-0.739085	Chr16:4379562-4382332
XLOC_012843	LOC100336877	0.0316489	-0.554464	Chr18:50898692-51125517
XLOC_014199	LOC100125412	0.0317137	-0.511889	Chr19:54079296-54131054
XLOC_033519	PIP5K1B	0.0317137	0.471235	Chr8:45089560-45440075
XLOC_033919	CD274	0.0321588	0.545102	Chr8:39493624-39514726
XLOC_033700	WNK2	0.0321588	0.620984	Chr8:85984691-86130772
XLOC_035816	CLIC2	0.0321588	0.690645	ChrX:38445418-38523533
XLOC_016345	C1QC	0.0323215	0.469227	Chr2:130783985-130788357
XLOC_018191	LOC524810	0.032555	-0.533888	Chr21:71449799-71596399
XLOC_013788	LOC786649	0.0326184	0.410388	Chr19:24272314-24458767
XLOC_025811	LMNA	0.0327233	-0.462746	Chr3:14695172-14743435
XLOC_011958	ZNF821	0.0329114	-0.508229	Chr18:39350128-39368812
XLOC_017506	ALPK3	0.0329114	-0.451104	Chr21:22876930-22940954
XLOC_002253	NA	0.0329114	0.44052	Chr10:22195061-22211832
XLOC_023653	SLC25A16	0.0329114	0.499163	Chr28:25011749-25040790
XLOC_021763	ARL6IP1	0.0329114	0.516135	Chr25:16524397-16550509
XLOC_018570	LOC100335506	0.0329114	0.527188	Chr22:15427135-15440312
XLOC_025318	LOC100297337	0.0329114	0.644546	Chr3:50240582-50266000
XLOC_025792	NA	0.0329114	0.707238	Chr3:13492977-13501617
XLOC_020690	RNF125	0.0334334	1.08951	Chr24:25448891-25496810
XLOC_004935	NA	0.0343253	-0.578362	Chr12:18160668-18196227
XLOC_015820	NA	0.0370167	-0.951532	Chr2:122399579-122402496
XLOC_019060	PTH1R	0.0406382	0.453887	Chr22:53161299-53224114
XLOC_027988	NA	0.0406382	0.980717	Chr4:92607140-92610425
XLOC_034069	NA	0.0410025	-0.384594	Chr8:73064013-73078336
XLOC_011850	LPCAT2	0.0410025	0.353506	Chr18:23861795-23931805
XLOC_021534	PILRA	0.0410025	0.390051	Chr25:36843823-36856378
XLOC_019491	ENPP4	0.0410025	0.546784	Chr23:19369191-19384260
XLOC_002150	HOMER1	0.0410025	0.653323	Chr10:10348873-10485356
XLOC_015481	NA	0.0419598	-0.919817	Chr19:61451622-61655341
XLOC_005787	NRP1	0.0427762	0.500787	Chr13:19911631-20059678
XLOC_022105	NA	0.0428311	-0.822509	Chr25:19204020-19206811
XLOC_020260	BMP6	0.0428311	-0.528537	Chr23:47305529-47510231
XLOC_031110	NA	0.0431381	-0.653009	Chr6:60833316-60836746
XLOC_025749	FCRL6	0.0435485	1.33305	Chr3:9986591-10007596
XLOC_015431	NA	0.0436054	0.881568	Chr19:54503646-54506912
XLOC_035546	NA	0.0439023	0.884402	Chr9:87546152-87547442
XLOC_010264	CELA2A	0.0448026	1.14034	Chr16:53250039-53288439
XLOC_020550	NA	0.0448909	-0.850948	Chr23:40180268-40613365
XLOC_017896	SV2B	0.0451137	0.695059	Chr21:16214667-16460490
XLOC_006222	LOC100847835	0.0471665	-0.398453	Chr13:78937052-78994083
XLOC_005414	FARP1	0.048111	-1.01565	Chr12:79189511-79429849
XLOC_004074	LOC100848365	0.048111	-0.390361	Chr11:68324693-68383428
XLOC_003383	NA	0.0483304	-0.767855	Chr11:43423703-43428062
XLOC_004651	NA	0.0483304	-0.737661	Chr11:62417771-62420224
XLOC_001679	LOC505306	0.0483304	0.502202	Chr10:23900114-24080911
XLOC_033764	UGCG	0.0487819	0.44821	Chr8:102987420-103025232
XLOC_026077	DR1	0.0493606	0.456531	Chr3:50240582-50266000
