# Supplementary material for: Different Blood Cell-Derived Transcriptome Signatures in Cows Exposed to Vaccination Pre- or Postpartum
Source: PLoS One. 2015 Aug 28;10(8):e0136927. doi: 10.1371/journal.pone.0136927 (PMC4552870; doi:10.1371/journal.pone.0136927)
Supplement: S2 Table — Gene_ID: official locus name or previously unknown locus (NA). LogFC: log fold change between expression levels prior and after vaccination. Significance threshold: q<0.05. (XLSX) [file pone.0136927.s002.xlsx]

## Sheet: Loci affected in BC
Transcript_ID	gene_ID	q-value	logFC	chromosome position
XLOC_024298	LOC100848726	1.5574e-18	-0.962378	Chr29:50712831-50713218
XLOC_030631	RPL34	1.5574e-18	-1.0569	Chr6:17827883-17832732
XLOC_015711	RPL37A	1.41624e-14	-0.965495	Chr2:105202276-105204899
XLOC_020275	PSMG4	1.24006e-12	-0.866861	Chr23:50193327-50331745
XLOC_036702	UXT	4.62581e-12	-0.811445	ChrX:91468064-91474474
XLOC_017597	LOC100139881	5.27707e-12	-0.812213	Chr21:35112173-35125178
XLOC_006505	RPS21	1.3526e-11	-0.873625	Chr13:55358718-55359979
XLOC_004976	LOC784243	2.37934e-11	-1.06391	Chr12:25231793-25325110
XLOC_018656	LOC782021	2.90334e-11	-0.834879	Chr22:43864770-44020584
XLOC_014064	RPL27	2.90334e-11	-0.911917	Chr19:43669375-43671678
XLOC_003236	RPL31	3.9087e-11	-0.847194	Chr11:6003176-6008528
XLOC_028244	LOC100296205	1.57383e-10	-0.72154	Chr5:28470125-28543645
XLOC_027403	PDK4	4.19382e-10	0.937416	Chr4:12754201-12767677
XLOC_020719	LOC100847265,ROCK1	7.9029e-10	0.70915	Chr24:35392597-35520621
XLOC_018757	SMARCC1	1.36539e-09	0.811757	Chr22:52512025-52633820
XLOC_015051	RPL38	2.31406e-09	-0.771576	Chr19:57834997-57839029
XLOC_028976	PFDN5	2.58857e-09	-0.696187	Chr5:26886090-26890201
XLOC_023172	LOC790088	2.69364e-09	-0.726413	Chr27:15622995-15623344
XLOC_026219	SCP2	3.85539e-09	0.705779	Chr3:93845836-93968432
XLOC_005788	ITGB1	5.41677e-09	0.702578	Chr13:20248910-20292125
XLOC_007365	EIF3E	6.45742e-09	0.753919	Chr14:58397834-58445790
XLOC_018496	SEC61G	8.9545e-09	-0.725024	Chr22:1445066-1451957
XLOC_030932	ATP5I	1.00597e-08	-0.731405	Chr6:108851269-108852806
XLOC_017116	NNT	1.00597e-08	0.71614	Chr20:31170641-31262852
XLOC_002514	RPL36AL	1.00597e-08	-0.687228	Chr10:42698999-42700655
XLOC_011059	UQCR10	1.00597e-08	-0.744056	Chr17:71038497-71040694
XLOC_011003	DYNLL1	1.04719e-08	-0.71914	Chr17:65042595-65045026
XLOC_002529	NIN	1.24493e-08	0.68829	Chr10:43636903-43746492
XLOC_005308	RPL21	1.26411e-08	-0.906148	Chr12:32852825-32859805
XLOC_018176	C21H14orf2	1.45301e-08	-0.708528	Chr21:70113043-70118400
XLOC_003655	C11H9orf16	1.48054e-08	-0.667703	Chr11:98801724-98824175
XLOC_024297	POLR2L	1.48054e-08	-0.715432	Chr29:50689637-50694425
XLOC_013034	NA	1.52301e-08	-0.942427	Chr18:58241055-58242592
XLOC_035650	DOCK11	1.73587e-08	0.637198	ChrX:2555306-2989268
XLOC_002076	SLIRP	3.26587e-08	-0.850772	Chr10:89890314-89923169
XLOC_031608	RPS28	3.54792e-08	-0.793483	Chr7:18198991-18200124
XLOC_032455	RPL36	3.65122e-08	-0.700691	Chr7:19833359-19834633
XLOC_019879	LOC100848193	4.20273e-08	-0.614613	Chr23:9391537-9394018
XLOC_036085	LOC787803	4.22474e-08	-0.911922	ChrX:94616960-94824278
XLOC_006343	FAM188A	4.76296e-08	0.662225	Chr13:30604487-30684336
XLOC_003371	SPTBN1	4.76296e-08	0.67083	Chr11:37030008-37241388
XLOC_000933	MBNL1	4.89072e-08	0.67205	Chr1:116235238-116457673
XLOC_017151	SUB1	5.67051e-08	0.890078	Chr20:41122022-41143914
XLOC_003824	COX5B	8.89622e-08	-0.605071	Chr11:2916016-2918064
XLOC_021855	BCL7C	9.63436e-08	-0.700791	Chr25:27214941-27222142
XLOC_015901	ID3	9.63436e-08	-0.743614	Chr2:129736341-129906124
XLOC_018942	MITF	1.00079e-07	1.17785	Chr22:31732890-31961846
XLOC_005838	KIF5B	1.08619e-07	0.722362	Chr13:33619103-33666912
XLOC_029333	C5H12orf35	1.10451e-07	0.605703	Chr5:78297101-78326573
XLOC_024724	LOC100847377	1.10481e-07	-0.625588	Chr29:51288683-51370066
XLOC_024646	PTPRCAP	1.10481e-07	-0.65538	Chr29:45972076-45974235
XLOC_010340	FAM129A	1.2516e-07	0.68974	Chr16:67316724-67500024
XLOC_000804	LOC100299317	1.43212e-07	-0.741962	Chr1:77092231-77092699
XLOC_013132	NDUFA3	1.80659e-07	-0.631559	Chr18:63462787-63466106
XLOC_003515	OST4	1.87735e-07	-0.612659	Chr11:72554351-72555599
XLOC_011823	LOC789587	2.04856e-07	-0.687956	Chr18:15498690-15499377
XLOC_021477	RN18S1	2.87959e-07	-0.700318	Chr25:32367420-32471302
XLOC_003953	LOC784445	3.04043e-07	-0.77251	Chr11:30962340-30963034
XLOC_029175	RPS26	3.07594e-07	-0.835344	Chr5:57603807-57606867
XLOC_036787	DDX3X	3.10715e-07	0.624592	ChrX:107676607-107691928
XLOC_014369	LOC783641	3.5218e-07	-0.62275	Chr19:12844722-12845278
XLOC_024321	IFITM3	4.15558e-07	-0.619304	Chr29:51288683-51370066
XLOC_024707	RPLP2	4.31735e-07	-0.757769	Chr29:50768652-50770791
XLOC_012264	C18H19orf76	4.45158e-07	-0.632416	Chr18:56546191-56547223
XLOC_025371	GNG5	4.52773e-07	-0.60423	Chr3:59783838-59791977
XLOC_020988	RPL17	4.84919e-07	-0.663261	Chr24:49617406-49621970
XLOC_002513	RPS29	5.78387e-07	-0.759843	Chr10:42669270-42671123
XLOC_003422	CD8B	6.25511e-07	-0.617273	Chr11:47915425-47935169
XLOC_012769	POLR2I	6.92259e-07	-0.681147	Chr18:46961968-46963214
XLOC_032425	NDUFA7	7.24422e-07	-0.595643	Chr7:18191584-18198900
XLOC_016094	ANKRD44	7.27855e-07	0.589926	Chr2:85962373-86152174
XLOC_014391	AP2B1	7.72438e-07	0.631636	Chr19:14949836-15076200
XLOC_001954	ARID4A	8.58666e-07	0.599608	Chr10:70797327-70905288
XLOC_022960	LOC404107	8.58666e-07	-0.998703	Chr27:5327038-5328962
XLOC_031691	LSM7	9.01292e-07	-0.719259	Chr7:22515550-22537819
XLOC_028942	NDUFA12	9.02105e-07	-0.793968	Chr5:24846219-24873028
XLOC_028837	PRR5	1.12158e-06	-0.571971	Chr5:116021649-116048769
XLOC_025287	RN28S1	1.17687e-06	-0.94561	Chr3:35428057-35862958
XLOC_031866	RPS15	1.27005e-06	-0.759244	Chr7:45465833-45467519
XLOC_001890	RAB27A	1.27376e-06	0.569833	Chr10:55120521-55161149
XLOC_021551	ATP5J2	1.27933e-06	-0.715691	Chr25:37494140-37512370
XLOC_001557	IQGAP2	1.42138e-06	0.652368	Chr10:7554264-7868214
XLOC_007632	VCPIP1	1.42138e-06	0.648631	Chr14:32880421-32908898
XLOC_019559	NCR3	1.47997e-06	-0.576918	Chr23:27490998-27523804
XLOC_024600	FAU	1.49681e-06	-0.564403	Chr29:43990453-43992333
XLOC_000685	RPL24	1.68816e-06	-0.715152	Chr1:46415218-46420721
XLOC_011097	MIF	1.70089e-06	-0.6138	Chr17:73273378-73274171
XLOC_025456	C3H1orf123	1.81006e-06	-0.651177	Chr3:93583331-93625437
XLOC_001945	KTN1	2.17428e-06	0.678519	Chr10:68238009-68351984
XLOC_000622	BACH1	2.23824e-06	0.638141	Chr1:6150168-6201153
XLOC_013194	NA	2.23824e-06	-0.761007	Chr18:1853416-1853886
XLOC_032660	UQCR11	2.35891e-06	-0.610766	Chr7:45592772-45595693
XLOC_032179	NDUFA13	2.47426e-06	-0.569557	Chr7:3721572-3729808
XLOC_004228	RPL35	2.47426e-06	-0.721615	Chr11:95838890-95854781
XLOC_018568	SS18L2	2.52198e-06	-0.642298	Chr22:15358175-15367762
XLOC_011001	COX6A1	2.6214e-06	-0.548158	Chr17:64995247-64997122
XLOC_000902	SMC4	2.6214e-06	0.672762	Chr1:107879018-107928238
XLOC_015543	CALCRL	2.87485e-06	1.28954	Chr2:8901398-9031744
XLOC_034861	RPS12	2.90486e-06	-0.840214	Chr9:71974859-71978201
XLOC_021254	TCEB2	3.04322e-06	-0.557716	Chr25:2281944-2285932
XLOC_022697	EIF3A	3.06835e-06	0.569069	Chr26:39584636-39616179
XLOC_000248	ACAP2	3.23899e-06	0.573548	Chr1:72758724-72931135
XLOC_013667	USP32	3.23899e-06	0.606181	Chr19:12880135-13087305
XLOC_036299	RPL39	3.91798e-06	-0.612836	ChrX:3997929-4001326
XLOC_029431	LOC100294723	4.32838e-06	0.718707	Chr5:100822880-100850115
XLOC_024152	COX8A	4.91425e-06	-0.531996	Chr29:42876361-42876691
XLOC_000973	ZBTB38	5.57901e-06	0.661027	Chr1:128528881-128608429
XLOC_017054	ERBB2IP	6.3644e-06	0.552405	Chr20:13482040-13611183
XLOC_012104	LOC100848346	6.3644e-06	-0.79145	Chr18:50712015-50752625
XLOC_010232	TMEM88B	6.3644e-06	-0.987592	Chr16:52240498-52373541
XLOC_035202	BCLAF1	6.37836e-06	0.533348	Chr9:75260421-75291572
XLOC_007601	RPS20	6.37836e-06	-0.628722	Chr14:24955075-24956437
XLOC_025259	KCNA3	6.39761e-06	0.590479	Chr3:32851232-32873790
XLOC_009701	LOC516576	6.47701e-06	1.08595	Chr16:28772359-29177252
XLOC_011841	CHD9	6.69977e-06	0.740292	Chr18:21622212-21859848
XLOC_003901	EIF2AK2,LOC100847390	6.70865e-06	0.550384	Chr11:19578978-19621259
XLOC_006395	CST3	7.3307e-06	-0.53214	Chr13:42562165-42566091
XLOC_005787	NRP1	7.37278e-06	0.931715	Chr13:19911631-20059678
XLOC_008237	RPS13	7.46698e-06	-0.736262	Chr15:35943264-35945987
XLOC_016045	HNMT	7.63783e-06	0.916376	Chr2:59375699-59417504
XLOC_024584	TRMT112	7.88983e-06	-0.636683	Chr29:43220250-43229598
XLOC_007351	RAD21	7.96101e-06	0.520654	Chr14:49558046-49588330
XLOC_030369	N4BP2	8.03943e-06	0.886717	Chr6:60754552-60809911
XLOC_017881	ARRDC4	8.07971e-06	0.540062	Chr21:8923365-8939028
XLOC_029015	C5H12orf62	8.13149e-06	-0.551863	Chr5:29951869-29958141
XLOC_009689	BROX	8.27154e-06	0.600239	Chr16:26908498-26929851
XLOC_032206	RPL18A	8.43075e-06	-0.741492	Chr7:5206110-5209504
XLOC_035990	ATRX	8.44514e-06	0.638766	ChrX:79634444-79921718
XLOC_031640	C7H19orf70	9.17358e-06	-0.539294	Chr7:19836040-19843117
XLOC_024253	NDUFS8	9.17358e-06	-0.551702	Chr29:46204669-46208797
XLOC_011195	SMARCA5	9.17358e-06	0.533816	Chr17:14544989-14584104
XLOC_025307	DPYD	9.49705e-06	0.735006	Chr3:45563711-46488527
XLOC_029581	TNFRSF13C	1.05954e-05	-0.550794	Chr5:113431893-113440632
XLOC_025708	NUF2	1.16065e-05	1.34689	Chr3:6033717-6072026
XLOC_023656	CCAR1	1.1712e-05	0.878017	Chr28:25202549-25249795
XLOC_017659	SERF2	1.21877e-05	-0.579718	Chr21:55966474-55973988
XLOC_003969	SMEK2	1.22905e-05	0.518408	Chr11:38096924-38151847
XLOC_012903	SNRPD2	1.23955e-05	-0.514783	Chr18:53681068-53683928
XLOC_018077	KLHL28	1.24441e-05	0.849413	Chr21:55174981-55207543
XLOC_004338	MRPL41	1.24441e-05	-0.547522	Chr11:105562231-105595605
XLOC_000501	MX2	1.24441e-05	0.61689	Chr1:143048267-143156797
XLOC_000885	SKIL	1.24441e-05	0.793978	Chr1:97820165-97844293
XLOC_014415	SUZ12	1.24441e-05	0.707222	Chr19:18503786-18545222
XLOC_032191	C7H19orf60	1.28476e-05	-0.580972	Chr7:4531209-4533948
XLOC_031490	NDUFB7	1.28476e-05	-0.540246	Chr7:12325163-12329752
XLOC_000330	TBL1XR1	1.28476e-05	0.560354	Chr1:90517078-90610946
XLOC_016783	LOC510083	1.35348e-05	0.606001	Chr20:1433132-1940328
XLOC_031635	NDUFA11	1.40119e-05	-0.53683	Chr7:19698932-19704038
XLOC_033932	SMARCA2	1.41401e-05	0.575961	Chr8:42652720-42832323
XLOC_005356	KCTD12	1.42259e-05	0.630793	Chr12:52344366-52352324
XLOC_019552	LY6G6C	1.43536e-05	-0.535775	Chr23:27407610-27410286
XLOC_012528	C18H16orf61	1.4586e-05	-0.531317	Chr18:7719671-7733846
XLOC_011102	DDT	1.4586e-05	-0.612	Chr17:73316234-73319009
XLOC_031856	GPX4	1.4586e-05	-0.563806	Chr7:45205076-45207498
XLOC_018103	NDUFB1	1.49656e-05	-0.725657	Chr21:57388579-57395749
XLOC_031602	TRAPPC5	1.53467e-05	-0.616693	Chr7:17750386-17752622
XLOC_014901	NA	1.66412e-05	-2.04836	Chr19:47554216-47678480
XLOC_007705	OXR1	1.66412e-05	0.659987	Chr14:59999481-60075278
XLOC_025328	ZNF644	1.66412e-05	0.651547	Chr3:52412924-52508538
XLOC_019869	RPS10	1.76191e-05	-0.713354	Chr23:8434515-8441544
XLOC_001883	RFX7	1.7695e-05	0.717449	Chr10:54281413-54422091
XLOC_000769	HEG1	1.77221e-05	0.613749	Chr1:70022770-70106415
XLOC_028903	PPP1R12A	1.77221e-05	0.568238	Chr5:9345054-9511763
XLOC_009940	PLA2G4A	1.77513e-05	0.848762	Chr16:69443237-69620712
XLOC_032887	CHD1	1.83156e-05	0.621752	Chr7:100491665-100565975
XLOC_012032	PSENEN	1.83156e-05	-0.529333	Chr18:46620835-46648029
XLOC_000361	PDCD10	1.87288e-05	0.719842	Chr1:100539909-100591619
XLOC_026181	USP1	1.94353e-05	0.645501	Chr3:83467727-83672799
XLOC_021478	RN18S1	2.0328e-05	-0.94673	Chr25:32367420-32471302
XLOC_012068	ACTN4	2.06159e-05	0.57735	Chr18:48668452-48766658
XLOC_027178	NME2	2.15279e-05	-0.491956	Chr4:93655185-93702873
XLOC_036313	XIAP	2.18435e-05	0.767565	ChrX:7827440-7850320
XLOC_022638	NA	2.31448e-05	-1.06126	Chr26:22761570-22885230
XLOC_018693	RPL29	2.31448e-05	-0.708036	Chr22:49497952-49533582
XLOC_004017	GNLY,LOC100300483,LOC616323	2.339e-05	-0.573063	Chr11:49060213-49140323
XLOC_018036	HECTD1	2.339e-05	0.514218	Chr21:42120534-42196512
XLOC_018805	MRPS25	2.339e-05	-0.590592	Chr22:57865186-57909892
XLOC_025847	RPS27	2.339e-05	-0.559895	Chr3:16404891-16507247
XLOC_018630	TMF1	2.40757e-05	0.657876	Chr22:32609713-32643390
XLOC_000191	ATP6V1A	2.44911e-05	0.529034	Chr1:58880047-58940220
XLOC_032561	DMXL1	2.44911e-05	0.710405	Chr7:35980886-36107914
XLOC_034196	ABCA1	2.45727e-05	0.81631	Chr8:96270389-96408248
XLOC_002538	ZNF609	2.53241e-05	0.676603	Chr10:45433292-45636954
XLOC_013098	RPL28	2.63044e-05	-0.638905	Chr18:62547218-62549950
XLOC_027175	ATP6V1F	2.72258e-05	-0.52149	Chr4:93640134-93642904
XLOC_015622	GYPC	2.72258e-05	-0.536456	Chr2:79255848-79304396
XLOC_006602	SAMHD1	2.76462e-05	0.595475	Chr13:66398108-66731403
XLOC_025715	UHMK1	2.767e-05	0.571668	Chr3:6968864-6995749
XLOC_018934	PPP4R2	3.02322e-05	0.572295	Chr22:28772116-28824702
XLOC_030305	EIF4E	3.03442e-05	0.669583	Chr6:27042195-27085946
XLOC_032834	SLU7	3.03442e-05	0.554583	Chr7:74098387-74114729
XLOC_001941	SOCS4	3.14727e-05	0.71828	Chr10:67735374-67753580
XLOC_002707	RPL18A	3.20202e-05	-0.885706	Chr10:85462984-85463563
XLOC_001664	LOC100337215	3.32849e-05	-0.528955	Chr10:22018191-22018943
XLOC_028314	SCAF11	3.36666e-05	0.507048	Chr5:34387462-34483657
XLOC_006354	LOC100335867,SVIL	3.40699e-05	0.51441	Chr13:34860121-35129727
XLOC_025704	MGST3	3.56936e-05	-0.557268	Chr3:3296281-3319735
XLOC_031780	NA	3.82631e-05	1.18333	Chr7:42211658-42264507
XLOC_029305	MYH9	4.07092e-05	0.674682	Chr5:75093316-75180168
XLOC_030849	"SEPT11	4.11639e-05	0.623673	Chr6:93528979-93631661
XLOC_016878	LOC783202	4.21707e-05	-0.493917	Chr20:24440629-24446093
XLOC_010311	RALGPS2	4.57414e-05	0.736199	Chr16:61559976-61727810
XLOC_035693	STAG2	4.68897e-05	0.507229	ChrX:7888566-8020575
XLOC_012811	RPS16	4.76929e-05	-0.675604	Chr18:49393724-49396191
XLOC_028809	LOC785386	4.90361e-05	-0.578847	Chr5:113333912-113334501
XLOC_006001	ATP5E	5.04663e-05	-0.614187	Chr13:57866137-57886493
XLOC_028743	LOC100848513	5.04663e-05	-0.619768	Chr5:107828218-107866278
XLOC_017138	NIPBL	5.04663e-05	0.506896	Chr20:37189037-37393841
XLOC_007253	ZHX1	5.14702e-05	0.649643	Chr14:18126318-18150769
XLOC_001636	FAM158A	5.17914e-05	-0.545184	Chr10:20844403-20846745
XLOC_018533	GOLGA4	5.19356e-05	0.692196	Chr22:10813862-10924120
XLOC_035936	LOC781022	5.3173e-05	-0.495138	ChrX:62473746-62551845
XLOC_001602	RPLP1	5.32199e-05	-0.711503	Chr10:16324342-16326491
XLOC_028136	TBC1D15	5.60319e-05	0.669827	Chr5:1433277-1507161
XLOC_010085	RAB3GAP2	5.62729e-05	0.560602	Chr16:24285716-24433807
XLOC_012020	TMEM147	5.7916e-05	-0.498418	Chr18:46394494-46396382
XLOC_023557	FAM21A	5.81606e-05	0.528067	Chr28:44495475-44542412
XLOC_001535	YTHDC2	5.866e-05	0.657502	Chr10:2361670-2437825
XLOC_004238	RPL12	5.87064e-05	-0.640912	Chr11:98191878-98195943
XLOC_008187	ATP5L	5.96916e-05	-0.514936	Chr15:29521981-29530113
XLOC_028202	LOC532218	5.9806e-05	-0.519605	Chr5:26529765-26530199
XLOC_019801	LYRM4	5.9806e-05	-0.559647	Chr23:49282978-49374498
XLOC_030227	SEC24D	6.32651e-05	0.606488	Chr6:7651866-7767010
XLOC_016987	MRPL36	6.59967e-05	-0.640434	Chr20:70992151-71017662
XLOC_003985	RANBP2	6.59967e-05	0.49559	Chr11:44509019-44570848
XLOC_015525	MAP3K2	6.60534e-05	0.564621	Chr2:5083300-5176547
XLOC_003968	CCDC88A	6.69663e-05	0.735992	Chr11:37859123-37981734
XLOC_012923	ARHGAP35	6.73935e-05	-1.00268	Chr18:54425199-54501516
XLOC_009892	CACYBP	6.73935e-05	-0.542998	Chr16:57694356-57705569
XLOC_026915	GLCCI1,LOC100848017	6.73935e-05	0.552428	Chr4:17047159-17174029
XLOC_017317	NA	6.73935e-05	-0.536186	Chr20:27972654-27972884
XLOC_035838	SSR4	6.75961e-05	-0.57322	ChrX:39925544-39929396
XLOC_016308	CD52	6.77515e-05	-0.646231	Chr2:127396366-127398145
XLOC_019861	C23H6orf125,IP6K3	6.8937e-05	-0.593512	Chr23:7670105-7820913
XLOC_018664	FAM208A	7.1239e-05	0.52285	Chr22:44902372-44995764
XLOC_010941	CLIP1	7.13462e-05	0.589033	Chr17:55245236-55360554
XLOC_016906	RPL37	7.13462e-05	-0.473079	Chr20:33667205-33669803
XLOC_001910	TRPM7,USP50	7.13462e-05	0.557531	Chr10:59833269-59984069
XLOC_035021	IBTK	7.45957e-05	0.653863	Chr9:22261884-22361150
XLOC_032517	NA	7.45957e-05	1.03387	Chr7:23691034-23693027
XLOC_026150	SRSF11	7.45957e-05	0.542298	Chr3:75241637-75293887
XLOC_026393	MYEOV2	7.5859e-05	-0.598715	Chr3:120123113-120127712
XLOC_000211	EAF2	7.74744e-05	1.1817	Chr1:66900572-66956315
XLOC_021650	MRPS34	7.74744e-05	-0.47889	Chr25:1349890-1351145
XLOC_003884	ZNF638	7.74744e-05	0.500832	Chr11:13155440-13274319
XLOC_017060	LOC784354	7.94364e-05	-0.542109	Chr20:14411885-14682080
XLOC_003319	SULT6B1	7.95531e-05	1.16699	Chr11:19621349-19645522
XLOC_012028	COX6B1	8.20143e-05	-0.638121	Chr18:46574126-46574316
XLOC_020673	LOC787404	8.20143e-05	-0.94694	Chr24:14621364-14628227
XLOC_021762	RPS15A	8.20143e-05	-0.465354	Chr25:16524397-16550509
XLOC_018114	IFI27L2	8.22803e-05	-0.590398	Chr21:59346451-59348581
XLOC_009954	NENF	8.26943e-05	-0.484566	Chr16:73013320-73019896
XLOC_010225	C16H1orf93	8.75319e-05	-0.574276	Chr16:51553540-51556655
XLOC_032587	NHP2	9.09523e-05	-0.576823	Chr7:40601548-40605493
XLOC_013068	LOC788405	9.22139e-05	-0.683358	Chr18:60579686-60969268
XLOC_006458	MRPS26	9.3668e-05	-0.497808	Chr13:52590048-52593295
XLOC_023611	LYST	9.41387e-05	0.54991	Chr28:8415515-8570562
XLOC_008130	CUL5	9.79731e-05	0.669873	Chr15:17855870-17987510
XLOC_027418	NDUFA4	0.000101508	-0.458053	Chr4:18973418-18981095
XLOC_005126	MBNL2	0.000105068	0.74249	Chr12:78283418-78447646
XLOC_023641	JMJD1C	0.000108489	0.502476	Chr28:19392892-19663523
XLOC_011110	PPM1F	0.000108489	-0.488272	Chr17:73953662-73970380
XLOC_025814	LAMTOR2	0.000108824	-0.474008	Chr3:14763798-14766959
XLOC_033797	CNTRL	0.000108837	0.476637	Chr8:112418104-112512703
XLOC_013379	RPS19	0.000108837	-0.630078	Chr18:49080518-49081004
XLOC_033477	PSIP1	0.000109199	0.470095	Chr8:28844173-28924580
XLOC_000739	COX17	0.000111299	-0.615463	Chr1:65022115-65032003
XLOC_015926	EIF4G3	0.000114552	0.504485	Chr2:132094134-132453216
XLOC_002240	MRPL52	0.000114552	-0.483724	Chr10:21816259-21821190
XLOC_023507	LOC100847811	0.000115408	-0.784219	Chr28:30756376-30766887
XLOC_019951	C23H6orf108	0.00011899	-0.54234	Chr23:16795410-16797827
XLOC_034722	MAN1A1	0.000121084	0.508727	Chr9:32092886-32265123
XLOC_032756	RBM27	0.000122089	0.924348	Chr7:59405951-59467393
XLOC_007380	UBR5	0.000122089	0.490938	Chr14:64169800-64308334
XLOC_007642	NCOA2	0.00012218	0.530811	Chr14:35918030-36126601
XLOC_015678	NRP2	0.000124377	0.754952	Chr2:94455349-94576704
XLOC_032781	RPS14	0.000124377	-0.663359	Chr7:63758702-63779448
XLOC_001873	BNIP2	0.000124929	0.582284	Chr10:50628091-50654567
XLOC_026328	NDUFS5	0.000125508	-0.567256	Chr3:107558700-107564198
XLOC_004031	TMSB10	0.000125508	-0.717527	Chr11:49933203-49934214
XLOC_031613	NA	0.00012602	0.964024	Chr7:18440485-18462558
XLOC_030723	TMEM156	0.00012602	0.512528	Chr6:59817942-59866573
XLOC_034896	UTRN	0.00012602	0.529674	Chr9:82761907-83320506
XLOC_014110	ITGB3	0.0001268	0.468109	Chr19:46968830-47034150
XLOC_018793	RPL32	0.0001268	-0.649011	Chr22:56985248-56989014
XLOC_024664	CPT1A	0.000127936	0.455145	Chr29:46820295-46881211
XLOC_012204	NA	0.000127936	1.42275	Chr18:54224450-54258912
XLOC_036695	NDUFB11	0.000130052	-0.470112	ChrX:90781483-90793944
XLOC_016089	STK17B	0.000130852	0.473427	Chr2:85074930-85105117
XLOC_000427	HLTF	0.000134346	0.559265	Chr1:120013739-120077148
XLOC_024593	ATG2A	0.000135893	0.519514	Chr29:43748579-43758154
XLOC_035013	PHIP	0.000140185	0.551829	Chr9:18740168-18856898
XLOC_021225	NDUFB10	0.000140536	-0.458398	Chr25:1517625-1520287
XLOC_013928	SPAG9	0.000143801	0.539873	Chr19:36273815-36425827
XLOC_024583	BAD	0.000145184	-0.507373	Chr29:43170418-43201979
XLOC_011115	DGCR6	0.000145675	-0.494309	Chr17:74045265-74491907
XLOC_034167	SEMA4D	0.000146	-0.767096	Chr8:90136711-90298674
XLOC_010819	LRBA	0.00014659	0.569667	Chr17:6786621-7741485
XLOC_012844	LOC100337138,LOC100848940	0.000159018	-0.482758	Chr18:50898692-51125517
XLOC_014592	LSMD1	0.000159018	-0.669447	Chr19:28158276-28179510
XLOC_032848	RPS23	0.000159018	-0.606587	Chr7:84523779-84525639
XLOC_031912	LOC100848816	0.000167564	0.455153	Chr7:51361695-51419433
XLOC_023720	WAPAL	0.000170125	0.461798	Chr28:41490894-41568320
XLOC_007767	CPNE3	0.000171961	0.508019	Chr14:78498686-78547064
XLOC_008719	BIRC3	0.000175683	0.464391	Chr15:6627042-6659656
XLOC_009865	NA	0.000175996	0.570508	Chr16:53124933-53168418
XLOC_028897	LOC100848671,OSBPL8	0.000177595	0.499359	Chr5:5819855-5986886
XLOC_012858	RPS19	0.000177643	-0.640435	Chr18:51689624-51697161
XLOC_021218	TMEM204	0.000179144	-0.509823	Chr25:1171194-1237269
XLOC_013762	LOC532189	0.000181344	0.668797	Chr19:22025771-22104986
XLOC_004365	PHPT1	0.000187536	-0.541677	Chr11:106334243-106335688
XLOC_005024	ZDHHC20	0.000197636	0.534623	Chr12:35781298-35854986
XLOC_014586	C19H17orf61	0.000200227	-0.469094	Chr19:27700502-27733393
XLOC_004993	UBL3	0.000202025	0.470702	Chr12:30833544-30881912
XLOC_000007	ATP5O	0.00020666	-0.478106	Chr1:922634-929993
XLOC_031916	MATR3,SNHG4	0.00020841	0.441943	Chr7:52205888-52248227
XLOC_033701	FAM120A	0.000209662	0.462652	Chr8:86200481-86318207
XLOC_009089	LIN7C	0.000213555	0.702617	Chr15:58993961-59004197
XLOC_007775	LRRCC1	0.000222162	0.739963	Chr14:79804428-79848890
XLOC_027262	PRSS2	0.000223465	-0.76108	Chr4:106385706-106923617
XLOC_000476	ANAPC13	0.000226559	-0.605983	Chr1:135871140-135951507
XLOC_008208	CBL,LOC100847994	0.000226559	0.455243	Chr15:30313783-30422213
XLOC_010297	MRPS14	0.000226638	-0.59702	Chr16:57711717-57731147
XLOC_024213	BANF1	0.000226712	-0.458384	Chr29:44759485-44761430
XLOC_032496	IGHD	0.000226712	-0.460416	Chr7:22400494-22409088
XLOC_016127	NA	0.000226802	-0.644486	Chr2:92993921-92995706
XLOC_021393	NSMCE1	0.000226802	-0.469078	Chr25:25045414-25082995
XLOC_004939	FNDC3A	0.000227068	0.55456	Chr12:18823718-18936677
XLOC_023504	VCL	0.000227068	0.448413	Chr28:30053565-30166459
XLOC_017852	LOC444875, IgM	0.000230739	0.690659	Chr21:71449799-71596399
XLOC_015573	ZEB2	0.000230739	0.491123	Chr2:52269616-52413164
XLOC_009715	AHCTF1	0.000233208	0.47386	Chr16:31177714-31256732
XLOC_012827	BLVRB	0.000236342	-0.647208	Chr18:50056570-50073678
XLOC_008125	CWF19L2	0.000236537	0.620497	Chr15:16346701-16484917
XLOC_016033	LOC781064	0.000237393	-0.850042	Chr2:50197139-50197448
XLOC_001631	NEDD8	0.000241183	-0.458211	Chr10:20777430-20779461
XLOC_012924	TMEM160	0.000243752	-0.676687	Chr18:54532952-54535397
XLOC_014727	KPNB1	0.000244539	0.451823	Chr19:39409657-39442863
XLOC_017562	IREB2	0.000245664	0.552952	Chr21:31352305-31404471
XLOC_008805	RPS25	0.000249125	-0.476955	Chr15:30107960-30117648
XLOC_025331	RN28S1	0.000249672	-0.82243	Chr3:53470477-53471334
XLOC_012713	RPS15A	0.000250914	-0.453338	Chr18:39391502-39486409
XLOC_006100	ROMO1	0.000252399	-0.518693	Chr13:65543322-65564620
XLOC_025294	SLC30A7	0.000254188	0.683016	Chr3:42456788-42559282
XLOC_022437	SMC3	0.000254188	0.496379	Chr26:31387205-31425414
XLOC_018975	LOC100295532,SLMAP	0.000257641	0.572852	Chr22:43864770-44020584
XLOC_019413	RPL10A	0.000258718	-0.543262	Chr23:9391537-9394018
XLOC_024316	HRAS	0.000261208	-0.570029	Chr29:50887354-51193811
XLOC_011132	NA	0.000264661	-0.524318	Chr17:74708564-74711111
XLOC_013658	CLTC	0.000265345	0.440363	Chr19:10825577-10890079
XLOC_021909	HIP1	0.000265345	0.792303	Chr25:34390071-34528278
XLOC_014960	ANAPC11	0.000267842	-0.466584	Chr19:51604149-51609428
XLOC_028187	LOC100848625	0.000268033	0.525498	Chr5:24465594-24653633
XLOC_010834	INPP4B	0.000268847	0.505118	Chr17:15657205-16122011
XLOC_019384	PSMB9	0.000279394	-0.453222	Chr23:7113294-7134941
XLOC_029429	LOC509972,LOC784451	0.000281206	0.595209	Chr5:100542160-100645357
XLOC_005907	KLF6	0.000282939	0.443689	Chr13:44945021-44953824
XLOC_029594	LOC618369	0.000287996	-0.462458	Chr5:114068665-114096501
XLOC_028537	MPST	0.000287996	-0.472703	Chr5:75817818-75827388
XLOC_015653	BZW1	0.000290815	0.485291	Chr2:89864990-89901613
XLOC_023098	TOP2B	0.000296767	0.454277	Chr27:39989212-40052744
XLOC_036613	SH3BGRL	0.00030158	0.623958	ChrX:70399108-70527423
XLOC_010396	DENND1B	0.000314712	0.506972	Chr16:78396553-78596376
XLOC_013744	RPL23A	0.000314712	-0.659895	Chr19:20703980-20706886
XLOC_028690	CD163	0.000319457	0.579262	Chr5:102245693-102283032
XLOC_029360	ETNK1	0.00032178	0.497639	Chr5:87962354-88018352
XLOC_018561	RPL14	0.00032178	-0.575441	Chr22:13336572-13339983
XLOC_028456	TMPO	0.00032178	0.471309	Chr5:63026052-63056584
XLOC_003774	EDF1	0.000327838	-0.429674	Chr11:106320379-106324286
XLOC_027756	TMUB1	0.000327838	-0.503359	Chr4:114455521-114457946
XLOC_016280	ATPIF1	0.000329299	-0.694286	Chr2:125727884-125730206
XLOC_015680	EEF1B2	0.000329299	-0.460184	Chr2:94922838-94926125
XLOC_015613	PTPN4	0.000329299	0.753236	Chr2:71961546-72154083
XLOC_018051	BAZ1A	0.000335596	0.484695	Chr21:45536315-45596644
XLOC_007738	RPL23A	0.00033614	-0.989705	Chr14:68938047-68938543
XLOC_031552	PIN1	0.000336684	-0.458564	Chr7:15532975-15545250
XLOC_032510	RAD50	0.000337109	0.566529	Chr7:23062835-23170235
XLOC_011205	SCOC	0.00033716	0.916668	Chr17:17627225-17656762
XLOC_001810	LOC100847604	0.000338186	0.439943	Chr10:36873693-36936267
XLOC_031707	RAPGEF6	0.000343645	0.46508	Chr7:24071519-24301449
XLOC_011805	RPL13	0.000343645	-0.626102	Chr18:14533126-14538823
XLOC_032878	ELL2	0.000345582	0.53221	Chr7:97619324-97693509
XLOC_021875	CHCHD2	0.000346724	-0.427424	Chr25:28016897-28022616
XLOC_030724	LOC514842	0.00034893	0.457429	Chr6:60073188-60152506
XLOC_007178	EEF1D	0.000352308	-0.471576	Chr14:2313973-2326718
XLOC_009904	FAM20B	0.000352308	0.517622	Chr16:61810680-61855899
XLOC_000703	LOC782629	0.000366185	-0.732779	Chr1:54649543-54654829
XLOC_012130	RABAC1	0.000369488	-0.476786	Chr18:51607756-51610675
XLOC_007424	LOC100848906	0.000369771	1.0859	Chr14:75673240-75675499
XLOC_029185	BLOC1S1	0.000372222	-0.462986	Chr5:57863516-57866931
XLOC_023050	EIF4EBP1	0.000372222	-0.462045	Chr27:32951593-32973439
XLOC_013651	TRIM37	0.000372222	-1.16285	Chr19:10165550-10317934
XLOC_025607	C3H1orf212	0.000373094	-0.502114	Chr3:111426911-111431173
XLOC_003536	ITSN2	0.000373094	0.46675	Chr11:74856168-74982676
XLOC_024582	LOC617154	0.000373094	-0.550896	Chr29:43163065-43164093
XLOC_023739	NCOA4	0.000376263	0.42765	Chr28:44419192-44441689
XLOC_002052	BATF	0.000383906	-0.454529	Chr10:87110379-87132330
XLOC_021001	TCF4	0.000385969	0.673427	Chr24:55050824-55435276
XLOC_003869	DGUOK	0.000386172	-0.451123	Chr11:10675021-10710943
XLOC_015826	FABP3	0.000386807	-0.442622	Chr2:122712858-122889605
XLOC_017626	PSMA6	0.000390486	-0.439462	Chr21:45974821-45998595
XLOC_028971	ATP5G2	0.000396245	-0.474483	Chr5:26530892-26543881
XLOC_032821	CLINT1	0.000396245	0.441146	Chr7:71418276-71479026
XLOC_031551	UBL5	0.000396245	-0.453855	Chr7:15523277-15525379
XLOC_030471	USO1	0.000396245	0.516033	Chr6:92297158-92378160
XLOC_019391	RPS18	0.00040075	-0.643501	Chr23:7388702-7393363
XLOC_000592	SON	0.000401333	0.425749	Chr1:1223604-1264762
XLOC_014255	ATP5H	0.000401436	-0.429515	Chr19:56975395-57185063
XLOC_028771	POLR2F	0.000401436	-0.492948	Chr5:110249248-110257521
XLOC_035254	SYNE1	0.000401436	0.444419	Chr9:90276475-90793251
XLOC_027043	NT5C3	0.000408856	0.505463	Chr4:64165638-64206530
XLOC_031513	C7H19orf53	0.000417814	-0.432278	Chr7:12942937-12948367
XLOC_030725	RPL9	0.00042282	0.505609	Chr6:60209757-60215120
XLOC_022434	ADD3	0.00042732	0.416453	Chr26:30840112-30972851
XLOC_032424	CD320	0.00042732	-0.588562	Chr7:18183236-18188083
XLOC_016369	MINOS1	0.000436504	-0.437739	Chr2:133660212-133698220
XLOC_011383	OAS1	0.000436504	0.456568	Chr17:63649734-63678212
XLOC_002578	MAPK6	0.000442342	0.563234	Chr10:58430818-58480418
XLOC_006140	TOP1	0.000447033	0.427854	Chr13:70383807-70481490
XLOC_000863	MFN1	0.000462005	0.538442	Chr1:88225842-88390273
XLOC_029253	UHRF1BP1L	0.000462005	0.604044	Chr5:64413342-64505387
XLOC_012670	FAM96B	0.00046681	-0.481622	Chr18:34754939-34756852
XLOC_011054	GAS2L1	0.00046681	-0.51229	Chr17:70719229-70724694
XLOC_022322	RPS12	0.00046681	-0.786347	Chr26:14093093-14093609
XLOC_029307	TXN2	0.00046681	-0.430546	Chr5:75257793-75267877
XLOC_031915	CTNNA1	0.000468902	0.488071	Chr7:51687698-51880532
XLOC_014749	MIEN1	0.000469802	-0.443924	Chr19:40747363-40748775
XLOC_026077	DR1	0.000470097	0.490953	Chr3:50240582-50266000
XLOC_011833	PAPD5	0.000476946	0.517711	Chr18:18715169-18736567
XLOC_031858	ATP5D	0.000477894	-0.432964	Chr7:45302164-45304428
XLOC_020196	LOC788801	0.00047889	-0.437431	Chr23:34219120-34251090
XLOC_023085	HOOK3	0.000485737	0.483362	Chr27:37278300-37367541
XLOC_002584	USP8	0.000485737	0.442415	Chr10:59984212-60037882
XLOC_026083	NA	0.00048729	0.993939	Chr3:50844328-51078304
XLOC_001774	NOP10	0.000489008	-0.517535	Chr10:28351839-28355350
XLOC_025269	PSMA5	0.000489008	-0.4385	Chr3:34126154-34147184
XLOC_013852	POLR2A	0.000493323	0.475128	Chr19:27786565-27815343
XLOC_013788	LOC786649	0.000497691	0.455309	Chr19:24272314-24458767
XLOC_006402	NA	0.000501311	0.781441	Chr13:43159354-43163397
XLOC_026985	MLL5	0.00050405	0.436848	Chr4:46437890-46710416
XLOC_000887	GPR160	0.000506713	0.763444	Chr1:97985751-98141306
XLOC_000155	ALCAM	0.000521824	0.723005	Chr1:50331608-50562845
XLOC_035988	NA	0.000521824	0.700292	ChrX:79397994-79528432
XLOC_013693	MMP28	0.000522242	-0.533581	Chr19:14904919-14930775
XLOC_015638	HSPE1	0.00052456	-0.437844	Chr2:86438978-86451565
XLOC_013832	C19H17orf49	0.00052608	-0.432366	Chr19:27438443-27441265
XLOC_015511	PTPN18	0.000527006	-0.431258	Chr2:1263537-1282767
XLOC_032671	ZCCHC10	0.000527006	0.854443	Chr7:46186120-46202633
XLOC_034146	NOL8	0.000539697	0.49904	Chr8:85355577-85382757
XLOC_027228	LOC100847884	0.000564634	0.485253	Chr4:104310123-104414391
XLOC_025062	DPM3	0.000566315	-0.564117	Chr3:15517132-15528148
XLOC_029079	LRRK2	0.000566315	0.428336	Chr5:40701538-40916312
XLOC_021513	FIS1	0.000566993	-0.446485	Chr25:36034988-36038646
XLOC_029098	CPSF6	0.000573393	0.439103	Chr5:44761014-44793499
XLOC_013039	LOC785630	0.00058441	-0.868183	Chr18:58826169-59253638
XLOC_003279	MOB1A	0.00058441	0.4281	Chr11:10460055-10484095
XLOC_023608	ARID4B	0.000600153	0.497272	Chr28:7971297-8110939
XLOC_033986	HINT2	0.000606927	-0.495425	Chr8:60390944-60393499
XLOC_016868	DHX29	0.000609146	0.492708	Chr20:23658801-23900582
XLOC_032152	CNOT6	0.000616922	0.478633	Chr7:490251-575059
XLOC_000455	COPB2	0.000616922	0.459875	Chr1:130765732-130820131
XLOC_020220	KDM1B	0.000616922	0.482989	Chr23:39165663-39232415
XLOC_031546	NA	0.000616922	1.13753	Chr7:15296342-15320831
XLOC_006279	GATA3	0.000619833	0.484316	Chr13:15983000-16003740
XLOC_003826	TMEM131	0.000619833	0.425531	Chr11:3081367-3265589
XLOC_022626	NDUFB8	0.000625939	-0.447851	Chr26:21283404-21288806
XLOC_028403	BAZ2A	0.000654361	0.41449	Chr5:57127036-57222309
XLOC_035889	HNRNPH2	0.000694576	0.422755	ChrX:55234905-55241425
XLOC_032192	UBA52	0.000696239	-0.654698	Chr7:4535464-4537849
XLOC_025392	ZRANB2	0.000719529	0.507629	Chr3:74448414-74471347
XLOC_022321	KIF11	0.000723092	0.634368	Chr26:14042180-14088460
XLOC_001013	LOC100297522	0.000723092	-0.935547	Chr1:140578415-140582777
XLOC_034903	STXBP5	0.000723092	0.543693	Chr9:85627495-85838394
XLOC_019393	PFDN6	0.000723283	-0.488993	Chr23:7396118-7407120
XLOC_028718	VWF	0.000724102	0.588447	Chr5:104601460-104727430
XLOC_010991	OAS1	0.000732165	0.419813	Chr17:63649734-63678212
XLOC_004383	IFITM2	0.000732787	-0.554488	Chr11:106854042-107259028
XLOC_004314	AGPAT2	0.000748186	-0.555157	Chr11:104134194-104146465
XLOC_031598	C7H19orf79	0.000748186	-0.737519	Chr7:17698583-17701870
XLOC_021476	RN18S1,RN5-8S1	0.000748186	-0.500981	Chr25:32367420-32471302
XLOC_034909	TAB2	0.000757169	0.43723	Chr9:87715825-87803031
XLOC_017583	COX5A	0.000759952	-0.416701	Chr21:34155732-34167334
XLOC_021503	HSPB1	0.000759952	-0.46148	Chr25:34858437-34861085
XLOC_003903	CEBPZ	0.000761626	0.457082	Chr11:19653940-19683088
XLOC_014154	CD7	0.000771066	-0.439662	Chr19:51152000-51155826
XLOC_000637	C1H21orf91	0.000777196	1.08927	Chr1:18604155-18752934
XLOC_034751	REV3L	0.000813865	0.576221	Chr9:39407609-39585314
XLOC_000220	PARP14	0.000820664	0.429161	Chr1:67613056-67659322
XLOC_009725	CEP170	0.000825651	0.577643	Chr16:34656359-34787538
XLOC_009958	LPGAT1	0.000825739	0.403649	Chr16:73490025-73619270
XLOC_013907	GRAP	0.000830644	-0.443938	Chr19:34796321-34872403
XLOC_001914	ATP8B4	0.00086557	0.571603	Chr10:60331198-60647779
XLOC_021508	POLR2J	0.000877482	-0.444463	Chr25:35091241-35102381
XLOC_035775	FMR1	0.000882931	0.51399	ChrX:30922773-30963059
XLOC_015598	NA	0.000885592	-0.922983	Chr2:66271173-66295953
XLOC_012764	TYROBP	0.000890719	-0.475666	Chr18:46776959-46801139
XLOC_030362	KLF3	0.000899083	0.423393	Chr6:59588489-59616049
XLOC_005239	LPAR6	0.000899083	0.633538	Chr12:18196464-18316589
XLOC_036213	RPS6KA3	0.000899083	0.475118	ChrX:130193716-130305126
XLOC_001887	CCPG1	0.000911344	0.429892	Chr10:54989165-55112530
XLOC_033890	DENND4C	0.000916879	0.49668	Chr8:24925646-25017689
XLOC_019489	RUNX2	0.000922997	0.519707	Chr23:18209601-18809098
XLOC_027142	LOC100295352,LOC100295719	0.000928759	-0.552192	Chr4:83340032-83441470
XLOC_022688	KIAA1598,LOC100848050	0.000939713	0.550332	Chr26:37598651-37719216
XLOC_027684	CREB3L2	0.00094036	1.41614	Chr4:102397446-102529712
XLOC_012944	RPL18	0.000944609	-0.642791	Chr18:55710190-55713956
XLOC_026884	CDK14	0.00094936	0.758321	Chr4:7844013-8440701
XLOC_025924	LOC614643	0.00094936	-0.483811	Chr3:21112048-21112565
XLOC_004358	C11H9orf142	0.000955822	-0.493938	Chr11:106229011-106233859
XLOC_022324	EXOC6	0.000956033	0.490465	Chr26:14268976-14445933
XLOC_002132	COL4A3BP	0.00096077	0.490729	Chr10:6716934-6853382
XLOC_016059	NA	0.000979474	-1.57566	Chr2:66268111-66269501
XLOC_001868	VPS13C	0.000980425	0.469546	Chr10:48088852-48270369
XLOC_031981	ARHGAP26	0.000982869	0.518305	Chr7:55694705-56180123
XLOC_000850	KLHL24	0.000982869	0.506144	Chr1:84058128-84095769
XLOC_034659	PHF3	0.000994692	0.449046	Chr9:636458-716213
XLOC_032746	NR3C1	0.00100219	0.446369	Chr7:56231969-56350938
XLOC_028655	CLEC12A	0.0010134	0.51992	Chr5:100388553-100404418
XLOC_027006	LOC100335800	0.0010134	-0.704827	Chr4:50703554-50943595
XLOC_021649	NME3	0.00103375	-0.51256	Chr25:1304387-1349624
XLOC_031532	WDR83OS	0.00103375	-0.4178	Chr7:13940091-13953200
XLOC_036859	ZFX	0.00103375	0.466192	ChrX:126139524-126184587
XLOC_002118	FEM1C	0.00105251	0.447388	Chr10:4304210-4335022
XLOC_000373	RPL10A	0.00105305	-0.720643	Chr1:105171798-105172518
XLOC_031833	TPGS1	0.00105665	-0.527211	Chr7:44780267-44784214
XLOC_005750	SNRPB2	0.00106535	0.699426	Chr13:10734360-10747954
XLOC_022315	PCGF5	0.00108476	0.477883	Chr26:12876915-12935444
XLOC_017061	FAM159B	0.00108998	0.824959	Chr20:14682225-14746316
XLOC_005305	POLR1D	0.0011053	-0.398115	Chr12:32523507-32556438
XLOC_028307	RPAP3	0.0011053	0.625914	Chr5:32758083-32797457
XLOC_023492	DDIT4	0.00111044	0.499649	Chr28:28483308-28485434
XLOC_029527	BID	0.0011138	-0.423376	Chr5:109584768-109656821
XLOC_025976	HIPK1	0.00111623	0.436605	Chr3:29510236-29563150
XLOC_025202	NOTCH2	0.00111935	0.42218	Chr3:23274727-23481487
XLOC_025577	MTF1	0.00112996	0.727043	Chr3:108651211-108700785
XLOC_029837	NA	0.00113174	1.07731	Chr5:43526210-43528307
XLOC_018663	ARHGEF3	0.00113389	0.428617	Chr22:44562454-44880246
XLOC_028818	C5H22orf32	0.00114287	-0.408697	Chr5:113570338-113586140
XLOC_035224	SF3B5	0.00114861	-0.442509	Chr9:82549525-82550356
XLOC_000651	GBE1	0.00116048	0.424169	Chr1:28657359-28973151
XLOC_012187	FOSB	0.00116636	0.740051	Chr18:53501243-53508418
XLOC_005862	LOC100295268	0.00116636	-0.61637	Chr13:38901784-38903742
XLOC_002097	CASC4	0.00116823	0.518616	Chr10:103802802-103891690
XLOC_025315	DNTTIP2	0.00116823	0.435837	Chr3:49770173-49786487
XLOC_009674	KCTD3	0.00119061	0.557239	Chr16:19500369-20502175
XLOC_021454	MRPS17	0.00119061	-0.627005	Chr25:27911078-27915368
XLOC_021509	ALKBH4	0.00119906	-0.448515	Chr25:35102454-35130901
XLOC_007377	AZIN1	0.00119906	0.404416	Chr14:63767787-63802416
XLOC_028399	NACA	0.00119906	-0.438764	Chr5:57062899-57074120
XLOC_019450	TOMM6	0.00119906	-0.415712	Chr23:15609348-15678712
XLOC_025381	USP33	0.00119906	0.556636	Chr3:67155695-67215378
XLOC_023647	HERC4	0.00122158	0.501471	Chr28:24586228-24715454
XLOC_001876	SLTM	0.00123097	0.41204	Chr10:51410150-51453888
XLOC_032727	NDUFA2	0.00123163	-0.477783	Chr7:53455844-53463955
XLOC_012484	RPS5	0.00123401	-0.591432	Chr18:65845924-65851516
XLOC_031402	JUND	0.00124885	-0.403934	Chr7:4840942-4910673
XLOC_013999	RPL19	0.00124885	-0.588504	Chr19:40327030-40591929
XLOC_029582	CENPM	0.00126721	-0.481736	Chr5:113443940-113460796
XLOC_035772	CXHXorf23	0.00126721	0.708814	ChrX:29091245-29927280
XLOC_032213	FAM125A	0.00126721	-0.44479	Chr7:5611158-5615482
XLOC_036767	MIR223	0.00126721	0.469799	ChrX:99894565-99941137
XLOC_033527	SMC5	0.00126721	0.501936	Chr8:46705557-46824295
XLOC_034833	SNX14	0.00126721	0.486929	Chr9:64765400-64930915
XLOC_013796	TMEM93	0.00126721	-0.51206	Chr19:24977283-24978168
XLOC_026056	CCDC76	0.00126766	0.692643	Chr3:43251250-43291281
XLOC_031399	LSM4	0.00126766	-0.407982	Chr7:4818616-4840251
XLOC_015830	PUM1	0.00126766	0.458442	Chr2:123070700-123196594
XLOC_008754	RDX	0.00126766	0.532714	Chr15:20588680-20687661
XLOC_028711	CHD4	0.00127319	0.459967	Chr5:104185121-104215455
XLOC_032144	NA	0.00127728	0.673631	Chr7:111030351-111039476
XLOC_006599	LOC100848870	0.00128249	0.40562	Chr13:65836197-65842870
XLOC_000077	NRIP1	0.00129606	0.550967	Chr1:21693471-21701329
XLOC_024291	IFITM10	0.0012962	-0.534731	Chr29:50406806-50528546
XLOC_028326	GXYLT1	0.00129632	0.545998	Chr5:38763536-38815603
XLOC_032365	LOC100300806	0.00129804	0.562881	Chr7:15689614-15721936
XLOC_012216	SEPW1	0.00129804	-0.41347	Chr18:55112227-55116599
XLOC_009911	CEP350	0.00132081	0.442185	Chr16:62641889-62776237
XLOC_001940	LOC100297647	0.00132081	-0.597723	Chr10:67567847-67570026
XLOC_018636	LOC782270	0.00132081	-0.627035	Chr22:35333019-35335610
XLOC_024113	SDHAF2	0.00132081	-0.40408	Chr29:40616948-40626488
XLOC_016043	SPOPL	0.00132081	0.580202	Chr2:58794168-58847113
XLOC_036713	TIMM17B	0.00132081	-0.409777	ChrX:92088343-92092229
XLOC_017526	TMED3	0.00133159	-0.421798	Chr21:25993164-26004028
XLOC_007430	NBN	0.00133401	0.437076	Chr14:76082999-76138992
XLOC_019603	LOC614091	0.00133969	-0.53502	Chr23:28297946-28540122
XLOC_033978	RMRP,SIT1	0.00133969	-0.417862	Chr8:60238487-60244343
XLOC_012067	EIF3K	0.00133982	-0.412637	Chr18:48648906-48661802
XLOC_030687	HERC6	0.00134459	0.412698	Chr6:37735722-37793529
XLOC_007506	CYC1	0.0013582	-0.392145	Chr14:1930180-1932580
XLOC_028185	CCDC41,PLXNC1	0.00136039	0.402731	Chr5:24072281-24374815
XLOC_003794	LOC786073	0.00136039	-0.548005	Chr11:107260658-107267533
XLOC_020741	NDUFV2	0.00136779	-0.411667	Chr24:41855937-41874838
XLOC_016916	RICTOR	0.00136779	0.555363	Chr20:35376523-35514753
XLOC_001863	RPS27L	0.00137885	-0.459814	Chr10:46921802-46958028
XLOC_008221	SORL1	0.00137885	0.436709	Chr15:32584733-32755599
XLOC_034791	USP45	0.00137885	0.752652	Chr9:50958924-51017563
XLOC_012254	FLT3LG	0.00138758	-0.408271	Chr18:56383335-56393414
XLOC_003986	LIMS3L	0.00139149	0.426273	Chr11:44576030-44658653
XLOC_033435	KLHL9	0.0013953	0.502518	Chr8:22875999-22880396
XLOC_001896	MYO5A	0.00139615	0.477062	Chr10:57953156-58158621
XLOC_032529	SLC12A2	0.0013987	0.53554	Chr7:26970474-27064978
XLOC_007569	FAM91A1	0.00139918	0.514205	Chr14:17662967-17703455
XLOC_024131	METTL12	0.00140337	-0.449878	Chr29:41686052-41695911
XLOC_035719	MST4	0.00142121	0.429392	ChrX:15811929-15878198
XLOC_003337	EML4	0.00143586	0.417015	Chr11:24653987-24808497
XLOC_030829	ANKRD17	0.00144938	0.423905	Chr6:89935386-90102798
XLOC_014709	ATP5G1	0.00146578	-0.421109	Chr19:38222249-38256911
XLOC_012780	ZNF569	0.00147343	0.824892	Chr18:47617964-47679288
XLOC_012570	CYBA	0.00148525	-0.482306	Chr18:13879215-13945619
XLOC_016603	SP100	0.00148525	0.509639	Chr2:119135357-119263776
XLOC_025503	PRDX1	0.0014902	-0.404125	Chr3:101152891-101166735
XLOC_028448	ELK3	0.00150223	0.419024	Chr5:60823117-61006980
XLOC_027483	MLL5,SRPK2	0.00155304	0.408797	Chr4:46437890-46710416
XLOC_026267	RPS8	0.00155304	-0.499056	Chr3:101815767-101819428
XLOC_031143	NA	0.00155737	-0.907006	Chr6:81188553-81188998
XLOC_024210	DRAP1	0.00158097	-0.42047	Chr29:44694170-44696297
XLOC_014929	BPTF	0.00158827	0.427084	Chr19:49608452-49755874
XLOC_035839	NA	0.00158827	-1.17623	ChrX:39983782-39984373
XLOC_004125	ASXL2	0.00159721	0.671053	Chr11:73533435-73647323
XLOC_012072	MRPS12	0.00159721	-0.469563	Chr18:48905757-48940637
XLOC_017720	WARS	0.00161562	0.485075	Chr21:66888295-66917679
XLOC_005358	MYCBP2	0.00162464	0.406586	Chr12:52496743-52769548
XLOC_032542	CSNK1G3,LOC100848977	0.00162985	0.454629	Chr7:31438487-31576991
XLOC_012256	RPS11	0.00167654	-0.629843	Chr18:56404236-56406668
XLOC_016215	DOCK10	0.00168915	0.41068	Chr2:113649835-113891186
XLOC_005875	XRN2	0.00169445	0.420689	Chr13:40962750-41025285
XLOC_018189	CRIP1	0.0017281	-0.526383	Chr21:71390595-71399231
XLOC_033769	HSDL2	0.0017281	0.562531	Chr8:103451983-103512717
XLOC_005250	MIR16A	0.0017281	0.683136	Chr12:19592068-19597225
XLOC_013128	RPS9	0.0017281	-0.532015	Chr18:63381414-63388779
XLOC_000247	PPP1R2	0.00174231	0.471421	Chr1:72708756-72728960
XLOC_028762	LGALS1	0.00174328	-0.417391	Chr5:110008264-110019683
XLOC_021626	LOC516108	0.00177496	-0.528121	Chr25:552469-605515
XLOC_001997	MPP5	0.00177555	0.448565	Chr10:79536642-79599923
XLOC_011488	SNRPD3	0.00178374	-0.391849	Chr17:73479561-73498206
XLOC_008848	FTH1	0.00178772	-0.581879	Chr15:38876121-38876667
XLOC_023441	FXYD4	0.00178772	-0.401651	Chr28:13889607-13895271
XLOC_035998	RLIM	0.00178772	0.419441	ChrX:81551597-81576124
XLOC_017701	C21H14orf129	0.00178801	0.761279	Chr21:62870562-62892538
XLOC_010339	EDEM3	0.00178801	0.678892	Chr16:67206282-67279015
XLOC_018682	PBRM1	0.00178801	0.442623	Chr22:48731835-48841043
XLOC_015666	BMPR2	0.00180843	0.549814	Chr2:91280836-91468390
XLOC_014561	PSMB6	0.00182416	-0.396132	Chr19:27198591-27200805
XLOC_012571	MVD	0.0018328	-0.407765	Chr18:13879215-13945619
XLOC_004372	MRPS2	0.00184547	-0.42734	Chr11:106447319-106450536
XLOC_012897	ERCC1	0.00184669	-0.410438	Chr18:53449068-53466285
XLOC_018286	NA	0.00187195	-0.703949	Chr21:21828682-21903682
XLOC_016326	CLIC4	0.00187849	0.443104	Chr2:128706963-128784362
XLOC_036436	CETN2	0.00188125	-0.461447	ChrX:35382930-35387017
XLOC_002570	TCF12	0.00188125	0.446869	Chr10:53087660-53481140
XLOC_004021	VAMP8	0.00188125	-0.392543	Chr11:49260640-49269501
XLOC_021796	NDUFAB1	0.00189088	-0.453211	Chr25:21498276-21509168
XLOC_008152	DIXDC1	0.00189662	0.408979	Chr15:22583397-22664165
XLOC_032211	PGLS	0.00189662	-0.396242	Chr7:5517838-5526391
XLOC_027595	PPIA	0.00189662	-0.462526	Chr4:77409432-77413281
XLOC_024694	MRPL23	0.00189682	-0.539467	Chr29:50182519-50187374
XLOC_002713	ALDH6A1	0.00190984	0.457917	Chr10:85776884-85839791
XLOC_032128	LNPEP	0.00190984	0.41061	Chr7:98783882-98886653
XLOC_001727	LOC100848316	0.00190984	0.834399	Chr10:26814254-26829667
XLOC_013872	PFAS	0.00190984	0.526504	Chr19:28495805-28512273
XLOC_009078	PRKRIR	0.00190984	0.525624	Chr15:56542009-56571986
XLOC_000445	XRN1	0.00191049	0.481322	Chr1:127591009-127704526
XLOC_018161	CINP	0.00191098	-0.405263	Chr21:68789504-68803876
XLOC_006159	HNF4A	0.00191098	0.880037	Chr13:73547630-73577200
XLOC_007379	KLF10	0.00191098	0.453413	Chr14:63951757-63957276
XLOC_007638	ARFGEF1	0.00194456	0.403711	Chr14:33343850-33480518
XLOC_002460	ARHGAP11A	0.00195569	0.784367	Chr10:30136662-30159765
XLOC_000080	HSPA13	0.00195569	0.565326	Chr1:22290119-22303169
XLOC_036612	NA	0.00195685	0.59079	ChrX:70354200-70382561
XLOC_008881	RPL27A	0.00195685	-0.452632	Chr15:44469326-44472126
XLOC_021404	APOBR	0.00196595	0.453384	Chr25:26301067-26324595
XLOC_019498	CD2AP	0.00198809	0.527821	Chr23:20596991-20683119
XLOC_008273	DENND5A	0.00198809	0.433153	Chr15:43965507-44059815
XLOC_022547	ATAD1	0.00198866	0.437491	Chr26:9290573-9452198
XLOC_024541	C29H11orf10	0.00199544	-0.406593	Chr29:40927661-40931388
XLOC_024268	PPFIA1	0.0020328	0.484655	Chr29:48075286-48154183
XLOC_011509	THAP7	0.0020328	-0.428837	Chr17:74045265-74491907
XLOC_022512	DOCK1	0.0020341	0.725269	Chr26:46758606-47296203
XLOC_020742	ANKRD12	0.00205642	0.422274	Chr24:41913254-41977866
XLOC_006684	ZNFX1	0.00205689	0.480658	Chr13:78071719-78098372
XLOC_032033	GPX3	0.00209183	-0.465256	Chr7:64286947-64295117
XLOC_034716	SERINC1	0.00209183	0.388357	Chr9:29081412-29114969
XLOC_029349	FGFR1OP2	0.00209287	0.553904	Chr5:83257715-83310447
XLOC_000054	LOC615183	0.00212775	-1.43736	Chr1:6609162-6609531
XLOC_034006	PAX5	0.00213509	0.426343	Chr8:61392556-61580397
XLOC_016849	PDE4D	0.00213509	0.546576	Chr20:18746793-20326426
XLOC_032058	CYFIP2	0.00217225	0.391019	Chr7:70982423-71118399
XLOC_022294	PAPSS2	0.00217225	0.445104	Chr26:9290573-9452198
XLOC_013754	LOC100848647,TAOK1	0.00217862	0.442907	Chr19:21262662-21372128
XLOC_010026	SLC45A3	0.00218589	-0.962343	Chr16:3243208-3250721
XLOC_009750	PRRC2C	0.00221897	0.415496	Chr16:39843415-39939100
XLOC_009274	MRPL16	0.0022241	-0.411462	Chr15:84295790-84380430
XLOC_036497	UBL4A	0.00222597	-0.414833	ChrX:40458239-40460883
XLOC_035685	CUL4B	0.00223486	0.440426	ChrX:4752578-4785665
XLOC_006202	CD40	0.00226067	-0.418059	Chr13:75563487-75574217
XLOC_032136	PPIP5K2	0.00229375	0.489385	Chr7:104530076-104642552
XLOC_011344	PPTC7	0.00229375	0.446059	Chr17:56655461-56701105
XLOC_017088	SKIV2L2	0.00229375	0.481906	Chr20:23658801-23900582
XLOC_007547	EFR3A,LOC100336574	0.00231841	0.403093	Chr14:10168871-10282585
XLOC_034681	SENP6	0.00231841	0.443228	Chr9:15453708-15593403
XLOC_015774	CAB39	0.00233493	0.377944	Chr2:119311007-119443045
XLOC_033920	JAK2	0.00233493	0.44764	Chr8:39629351-39750833
XLOC_005794	RPS13	0.00233493	-0.816522	Chr13:22813810-22814349
XLOC_033735	SMC2	0.00233493	0.494811	Chr8:95362974-95413856
XLOC_023996	UEVLD	0.00233493	0.479942	Chr29:26356675-26447698
XLOC_001063	CSTB	0.00234966	-0.387919	Chr1:146527927-146558876
XLOC_022310	KIF20B	0.00238487	0.878584	Chr26:11389811-11467709
XLOC_029131	USP15	0.00240605	0.413974	Chr5:51375191-51510110
XLOC_025319	TMED5	0.00243133	0.540767	Chr3:50448460-50472251
XLOC_002579	TMOD3	0.00243269	0.437935	Chr10:58507013-58646799
XLOC_015819	PTP4A2	0.00243823	0.434545	Chr2:122333452-122373380
XLOC_013691	CCL5	0.00245315	-0.542888	Chr19:14823469-14831157
XLOC_002112	LOC100848296	0.00245315	-0.467465	Chr10:1762677-1764341
XLOC_001881	ZNF280D	0.00245315	0.623971	Chr10:53712534-53843641
XLOC_030872	LOC100847970,PLAC8	0.00245589	-0.521508	Chr6:99721320-99771053
XLOC_024135	POLR2G	0.00245589	-0.378752	Chr29:41777024-41780284
XLOC_018796	RAF1	0.00247927	0.395847	Chr22:57104723-57205156
XLOC_000316	DCUN1D1	0.00248719	0.500455	Chr1:84656318-84693124
XLOC_016315	PDIK1L	0.00251999	0.659668	Chr2:127558248-127569304
XLOC_019929	TREM1	0.00253209	-0.414619	Chr23:15148070-15163188
XLOC_006087	ITCH	0.00254799	0.438369	Chr13:64357813-64463069
XLOC_010346	TPR	0.00255679	0.433668	Chr16:68864585-68949366
XLOC_018473	NA	0.00255845	-1.20827	Chr21:70707407-70760657
XLOC_024551	B3GAT3	0.00257254	-0.379799	Chr29:41654959-41661927
XLOC_016015	DNAJC10	0.00257254	0.376973	Chr2:13822830-13874084
XLOC_016827	LOC783613	0.00257254	-0.656774	Chr20:11745971-11746626
XLOC_012054	ZNF570	0.00257254	0.821235	Chr18:47617964-47679288
XLOC_011243	LOC100297914	0.00257837	0.458506	Chr17:36133667-36223695
XLOC_009732	ATP1B1	0.00259243	0.565213	Chr16:37568078-37838253
XLOC_017982	NA	0.00261613	1.20268	Chr21:28195756-28226559
XLOC_019491	ENPP4	0.00261744	0.633267	Chr23:19369191-19384260
XLOC_014235	ACOX1	0.00262362	0.388139	Chr19:56275535-56325222
XLOC_004088	PPP1CB	0.00262362	0.383963	Chr11:70958961-70997556
XLOC_021948	PVRIG	0.00262362	-0.378026	Chr25:36720778-36740848
XLOC_031738	HIGD2A	0.00262949	-0.430843	Chr7:39207799-39208829
XLOC_029920	NA	0.00263253	0.871568	Chr5:69583993-69584736
XLOC_026280	PTPRF	0.0026458	0.460775	Chr3:102997098-103081863
XLOC_025357	NA	0.00265631	1.06388	Chr3:57397628-57457678
XLOC_012526	MAF	0.00266825	0.452483	Chr18:6535566-6552904
XLOC_007150	CYHR1	0.00266887	-0.392082	Chr14:1663922-1681247
XLOC_024535	DDB1	0.00266887	0.458474	Chr29:40505885-40537586
XLOC_014971	C19H17orf89	0.00269614	-0.612602	Chr19:52088410-52101841
XLOC_033596	TDRD7	0.00270331	0.421385	Chr8:63071013-63175027
XLOC_000062	ATP5J	0.00270388	-0.391083	Chr1:10031135-10077000
XLOC_000053	LTN1	0.00270388	0.526992	Chr1:6545661-6606137
XLOC_028488	KIAA1033	0.00273714	0.509679	Chr5:68979080-69036689
XLOC_019760	NUP153	0.00273714	0.444383	Chr23:39534811-39606909
XLOC_025631	RPS16	0.00273714	-0.698495	Chr3:117506246-117506811
XLOC_024634	MRPL11	0.00274039	-0.424937	Chr29:45127204-45130554
XLOC_001918	LOC100336681	0.00274141	0.528741	Chr10:61398690-61461612
XLOC_028107	NA	0.00275093	-0.520677	Chr4:119468308-119469398
XLOC_019043	CCDC72	0.00275838	-0.508524	Chr22:51992015-52003754
XLOC_010341	TRMT1L	0.00275838	0.393657	Chr16:67618108-67653844
XLOC_016302	ARID1A	0.0027933	0.38182	Chr2:126998470-127087017
XLOC_031864	NDUFS7	0.0027933	-0.385524	Chr7:45425421-45433440
XLOC_027092	OSBPL3	0.0027933	0.628114	Chr4:71296752-71496375
XLOC_002162	CLPX	0.00281015	0.444586	Chr10:12040173-12076671
XLOC_020266	LY86	0.00281015	-0.450093	Chr23:48385414-48431447
XLOC_033941	KLF9	0.00281608	0.596871	Chr8:46880418-46908667
XLOC_000629	GABPA	0.00282181	0.44438	Chr1:10031135-10077000
XLOC_000604	C1H21orf63	0.00282884	-0.561952	Chr1:2238707-2361160
XLOC_000818	EIF4A2	0.00284946	0.36394	Chr1:81043591-81064102
XLOC_013837	LOC100848571	0.00285927	-0.388032	Chr19:27586883-27588874
XLOC_023261	NR1D2	0.00285927	0.505144	Chr27:41863253-41884527
XLOC_012557	C18H16orf74,GINS2	0.00287846	-0.391139	Chr18:11581977-11760813
XLOC_003942	EPAS1	0.00290464	0.686001	Chr11:28575968-28755962
XLOC_017455	LOC100337482	0.00290819	0.654549	Chr21:15812886-16003782
XLOC_000555	MORC3	0.00290819	0.449548	Chr1:150302582-150354055
XLOC_023973	NDUFC2	0.00290819	-0.492388	Chr29:18074820-18083006
XLOC_021926	ZNHIT1	0.00290819	-0.485546	Chr25:36050525-36056887
XLOC_020920	RIOK3	0.00291239	0.369105	Chr24:33523336-33546989
XLOC_029478	ACRBP	0.00293235	-0.814877	Chr5:104153990-104161648
XLOC_000199	ARHGAP31	0.00293235	0.464007	Chr1:64677985-64802323
XLOC_028746	ERC1	0.00293235	0.704381	Chr5:108285438-108553845
XLOC_036747	HSD17B10	0.00293235	-0.374914	ChrX:96267143-96269467
XLOC_029100	MDM2	0.00293235	0.404625	Chr5:45176270-45203567
XLOC_007593	RB1CC1	0.00293235	0.383235	Chr14:23147810-23187839
XLOC_026921	TMEM106B	0.00293235	0.498601	Chr4:19893088-19921133
XLOC_014678	TMEM11	0.00293235	-0.424245	Chr19:35816340-35825649
XLOC_034069	NA	0.00293569	-0.392232	Chr8:73064013-73078336
XLOC_011928	NUTF2	0.00293591	-0.367416	Chr18:35476493-35492846
XLOC_029066	ARID2	0.0029427	0.488148	Chr5:34484953-34699336
XLOC_019964	MRPL14	0.0029512	-0.451925	Chr23:17608569-17798270
XLOC_007564	NDUFB9	0.00297487	-0.386966	Chr14:16970489-17140084
XLOC_016803	C20H5orf41	0.00298192	0.383076	Chr20:4684686-4745472
XLOC_017082	MAP3K1	0.00298989	0.388964	Chr20:22354317-22435963
XLOC_017064	IPO11,LRRC70	0.00299735	0.424235	Chr20:16780069-16983894
XLOC_008506	HIPK3	0.00299801	0.400075	Chr15:64678335-64761520
XLOC_003770	ABCA2	0.00300024	0.416679	Chr11:106206091-106222959
XLOC_011780	COX4I1	0.00300024	-0.440013	Chr18:11788218-11807660
XLOC_007399	RPL30	0.00300024	-0.381427	Chr14:68467634-68470957
XLOC_019980	MUT	0.00300619	0.459496	Chr23:21938478-21980168
XLOC_011208	NAA15	0.00300619	0.417318	Chr17:18612551-18687720
XLOC_002142	TBCA	0.00300619	-0.43403	Chr10:8737156-8822390
XLOC_010097	WDR26	0.00300619	0.380098	Chr16:28254411-28294578
XLOC_005227	ZC3H13	0.00300619	0.459946	Chr12:16073874-16183981
XLOC_025061	KRTCAP2	0.00300768	-0.411565	Chr3:15498868-15501491
XLOC_017031	FCHO2	0.0030216	0.614435	Chr20:8469706-8595674
XLOC_019872	SNRPC	0.00302863	-0.387276	Chr23:8726519-8737250
XLOC_002044	YLPM1	0.00302863	0.490784	Chr10:86415538-86479684
XLOC_012206	ARHGAP35	0.00303569	0.421505	Chr18:54425199-54501516
XLOC_021383	RBBP6	0.0030435	0.373784	Chr25:22458224-22493839
XLOC_022317	TNKS2	0.0030435	0.381728	Chr26:13383832-13449021
XLOC_033689	C8H9orf102,LOC789977	0.00304541	0.555572	Chr8:83978629-84137079
XLOC_030197	MARCH1	0.00304541	1.18595	Chr6:1947798-2119941
XLOC_026032	STXBP3	0.00304541	0.486373	Chr3:34680811-34734937
XLOC_024611	RNASEH2C	0.00305625	-0.438156	Chr29:44544383-44553484
XLOC_003353	EPAS1	0.00306202	0.91921	Chr11:28575968-28755962
XLOC_018100	TRIP11	0.00306202	0.43898	Chr21:57260861-57331317
XLOC_028675	A2M	0.00307876	0.465607	Chr5:101298126-101346616
XLOC_014837	CCDC56	0.00307876	-0.391599	Chr19:43468380-43469490
XLOC_032216	MRPL34	0.00307876	-0.440985	Chr7:5741603-5742859
XLOC_029432	NA	0.00307876	-0.379362	Chr5:100859097-100915580
XLOC_030287	PPP3CA	0.00307876	0.412162	Chr6:24812211-25138307
XLOC_032700	FAM13B	0.00308404	0.403776	Chr7:50959964-51080079
XLOC_004179	LOC784521	0.00309517	-0.392513	Chr11:88468282-88564243
XLOC_035232	RAET1G	0.00311076	0.967907	Chr9:85627495-85838394
XLOC_028776	CBY1	0.00312517	-0.428378	Chr5:110806454-110815858
XLOC_017122	GHR	0.00313422	1.13885	Chr20:31848951-32199996
XLOC_003900	HEATR5B	0.00315212	0.459973	Chr11:19461583-19564648
XLOC_013831	RNASEK	0.00315212	-0.375141	Chr19:27436469-27438228
XLOC_013095	ZNF524	0.00315212	-0.479118	Chr18:62388681-62409085
XLOC_036292	IL13RA1	0.0031737	0.474552	ChrX:3040190-3100688
XLOC_031891	C7H5orf24	0.00318863	0.558469	Chr7:47910425-47920679
XLOC_018513	NA	0.00321316	-0.818985	Chr22:7111727-7112287
XLOC_015012	FAM100B	0.00322306	-0.396097	Chr19:56070802-56078582
XLOC_006598	SCAND1	0.0032279	-0.400322	Chr13:65744267-65745100
XLOC_030881	WDFY3	0.00325225	0.428505	Chr6:101285656-101484338
XLOC_021938	ACTL6B	0.00326936	-0.882427	Chr25:36459673-36470077
XLOC_000976	SLC25A36	0.00327759	0.435204	Chr1:129006026-129041754
XLOC_032533	LMNB1	0.00328706	0.389539	Chr7:28414056-28465720
XLOC_024665	MRPL21	0.00330713	-0.434639	Chr29:46913940-46923884
XLOC_021622	MRPL28,TMEM8A	0.00330713	-0.420032	Chr25:361714-374631
XLOC_032669	AFF4	0.00332182	0.521539	Chr7:46068306-46161951
XLOC_006207	NCOA3	0.00334488	0.381347	Chr13:76820056-77005009
XLOC_016053	CCNT2	0.00335172	0.479603	Chr2:62646375-62681219
XLOC_023957	CREBZF	0.00335172	0.433588	Chr29:9952444-9970744
XLOC_022284	IPMK	0.00337762	0.551147	Chr26:762042-830152
XLOC_007389	RNF19A	0.00338356	0.383415	Chr14:66242246-66298706
XLOC_007296	YTHDF3	0.00338356	0.380782	Chr14:29830348-29864754
XLOC_014661	LOC781661	0.00338654	0.46546	Chr19:34912399-34961254
XLOC_022559	SLC16A12	0.00338654	0.497804	Chr26:11134386-11169653
XLOC_027205	CALD1	0.00340264	0.534585	Chr4:99377281-99582290
XLOC_029130	MON2	0.00342312	0.43193	Chr5:51220009-51331579
XLOC_029579	NHP2L1	0.00342312	-0.375022	Chr5:113255668-113264464
XLOC_027114	LOC100174927	0.00342616	-0.435676	Chr4:77310380-77314355
XLOC_000866	PIK3CA	0.00342959	0.385725	Chr1:88495770-88589539
XLOC_025960	PTGFRN	0.00342959	0.5074	Chr3:26316259-26438341
XLOC_028566	ITPR2	0.00344028	0.559568	Chr5:83382622-83986145
XLOC_030411	EXOC1	0.00345507	0.439306	Chr6:72468262-72990747
XLOC_035198	HBS1L	0.00348212	0.458222	Chr9:74011366-74096501
XLOC_003935	LRPPRC	0.00348905	0.404877	Chr11:26185520-26284676
XLOC_032797	ATOX1	0.00351055	-0.448522	Chr7:64910506-64961151
XLOC_015687	CREB1	0.00351328	0.392663	Chr2:96278324-96350522
XLOC_028799	RBX1	0.00351328	-0.363079	Chr5:112683456-112711646
XLOC_026068	PTBP2	0.00352296	0.648904	Chr3:46824935-46910694
XLOC_002632	EXOC5	0.00352767	0.441646	Chr10:69856234-69914486
XLOC_017863	UBE3A	0.00352767	0.420523	Chr21:2344456-2444172
XLOC_031890	DDX46	0.00354202	0.378919	Chr7:47852109-47907231
XLOC_016076	CLASP1	0.00354484	0.407462	Chr2:73488177-73762423
XLOC_014414	ATAD5	0.00354919	0.730045	Chr19:18408472-18445617
XLOC_029172	LOC100848780	0.00354919	-0.377046	Chr5:57527832-57529705
XLOC_001790	THBS1	0.00354919	0.682701	Chr10:35314024-35329297
XLOC_028923	ATP2B1	0.00355565	0.377337	Chr5:19537258-19670253
XLOC_022394	GBF1	0.00356708	0.380605	Chr26:22761570-22885230
XLOC_017660	C21H15orf63	0.00357846	-0.409537	Chr21:55974569-55975825
XLOC_023453	ARID5B	0.00359201	0.447758	Chr28:18003599-18195942
XLOC_015771	NA	0.00361129	0.505008	Chr2:118924187-119131257
XLOC_020041	LTA,TNF	0.00361798	-0.422196	Chr23:27533773-27541957
XLOC_014358	RNFT1	0.00361798	0.536017	Chr19:11112027-11123183
XLOC_004944	ARL11	0.0036294	-0.574993	Chr12:19274999-19286354
XLOC_030976	QDPR	0.0036294	-0.362983	Chr6:117727459-117746408
XLOC_012515	CFDP2	0.00368442	0.380345	Chr18:2772375-2792487
XLOC_015976	CYFIP1	0.00371326	0.479657	Chr2:996055-1104771
XLOC_007525	LY6E	0.00371326	-0.394372	Chr14:2624757-2628462
XLOC_025523	ST3GAL3	0.00371326	0.601314	Chr3:102715554-102966054
XLOC_018053	PPP2R3C	0.00372684	0.627924	Chr21:45794780-45974730
XLOC_000079	SAMSN1	0.00373359	0.364816	Chr1:22123654-22181827
XLOC_025127	S100A10	0.00374253	-0.435432	Chr3:18799555-18811487
XLOC_029304	LOC527460	0.00376223	-0.502661	Chr5:74603660-75019810
XLOC_002474	SRP14	0.00378661	-0.404871	Chr10:35805062-35808329
XLOC_025542	FOXJ3	0.00390101	0.483816	Chr3:104477698-104601720
XLOC_021495	BAZ1B	0.00391841	0.36053	Chr25:34185432-34241307
XLOC_012241	FTL	0.00393737	-0.461717	Chr18:55992909-55994744
XLOC_006519	TUBB1	0.00395668	0.456352	Chr13:57866137-57886493
XLOC_028576	KIAA0528	0.00395831	0.409533	Chr5:88099555-88191127
XLOC_030643	TET2	0.00396484	0.526693	Chr6:21173502-21218829
XLOC_032089	ZFYVE16	0.00396837	0.511073	Chr7:82858940-82914062
XLOC_011482	VPREB3	0.00399287	-0.520496	Chr17:73201445-73204579
XLOC_010929	SBNO1	0.00399858	0.377962	Chr17:54487188-54544362
XLOC_021100	NA	0.00400949	-0.384708	Chr24:39480868-39481297
XLOC_009923	DHX9	0.0040542	0.371023	Chr16:65379364-65421609
XLOC_012622	NA	0.0040542	-1.23061	Chr18:24012717-24013865
XLOC_032890	ST8SIA4	0.0040542	0.377042	Chr7:102448956-102556358
XLOC_012922	AP2S1	0.00408985	-0.387374	Chr18:54363678-54373314
XLOC_006793	NA	0.00408985	0.614631	Chr13:23644009-23649397
XLOC_030730	PDS5A	0.00408985	0.365932	Chr6:60531513-60667312
XLOC_032161	RNF187	0.00408985	-0.382872	Chr7:2441174-2457284
XLOC_030656	NFKB1	0.00409846	0.396104	Chr6:23557310-23679508
XLOC_019945	C23H6orf226	0.00413906	-0.417547	Chr23:16540674-16541733
XLOC_021624	C25H16orf13	0.00413906	-0.388781	Chr25:543802-545583
XLOC_035218	HIVEP2	0.00416539	0.477267	Chr9:81235920-81278508
XLOC_014869	SLC25A39	0.00417182	-0.477381	Chr19:44752339-44763536
XLOC_025046	SSR2	0.00417182	-0.436776	Chr3:14808517-14815744
XLOC_006088	DYNLRB1	0.00418206	-0.407229	Chr13:64466197-64483930
XLOC_018724	TCTA	0.00418206	-0.376152	Chr22:51254209-51257323
XLOC_025471	EPS15	0.00420877	0.35465	Chr3:95389001-95530369
XLOC_023161	MLF1IP	0.00421482	0.887266	Chr27:14110816-14209881
XLOC_034955	IGF2R	0.00426659	0.421758	Chr9:97638101-97741392
XLOC_021876	LOC614047	0.00427669	-0.678223	Chr25:28027753-28028658
XLOC_017665	CPSF2	0.00431143	0.386699	Chr21:57395828-57432647
XLOC_031633	RFX2	0.00431143	-0.566313	Chr7:19529295-19697433
XLOC_015538	SLC40A1	0.00431143	0.386397	Chr2:6716590-6740330
XLOC_020716	ESCO1	0.00435694	0.465245	Chr24:35018056-35049591
XLOC_033427	LOC782525	0.00435694	-0.365088	Chr8:21903594-21904917
XLOC_001775	SLC12A6	0.00435694	0.514376	Chr10:28355818-28445362
XLOC_019073	CXCR6	0.00436263	0.430252	Chr22:53950581-54029961
XLOC_031706	FNIP1	0.00436831	0.526333	Chr7:23954368-24066137
XLOC_017872	LOC100300716	0.00437237	0.683785	Chr21:6101144-6102636
XLOC_018842	MRPS24	0.00437237	-0.488511	Chr22:190317-212803
XLOC_002755	SEL1L	0.00437237	0.372138	Chr10:93900612-93965136
XLOC_010245	NA	0.00438233	-1.29838	Chr16:52565786-52569589
XLOC_014162	STRA13	0.00438233	-0.479887	Chr19:51494261-51497888
XLOC_018631	C22H3orf64	0.00438617	0.4166	Chr22:32649959-32691827
XLOC_001894	KIAA1370	0.00438617	0.426172	Chr10:57828159-57912546
XLOC_023761	NA	0.00438617	-1.14923	Chr28:1893303-1894469
XLOC_003759	TPRN	0.00438617	-0.44019	Chr11:105896915-105903699
XLOC_028558	ERGIC2	0.00439579	0.523134	Chr5:80616077-80662320
XLOC_028827	TSPO	0.00440745	-0.42633	Chr5:114592838-114608640
XLOC_007177	PYCRL	0.00443961	-0.366675	Chr14:2301586-2309099
XLOC_022681	LOC535781	0.00445985	0.582067	Chr26:34882350-34927170
XLOC_033607	SEC61B	0.00445985	-0.371808	Chr8:64722965-64731270
XLOC_014528	TAX1BP3	0.00445985	-0.35503	Chr19:24951987-24977065
XLOC_019406	UHRF1BP1	0.00446244	0.603673	Chr23:8756301-8837178
XLOC_023262	RPL15	0.00450044	-0.505903	Chr27:41928513-41934624
XLOC_020729	SMCHD1	0.00450044	0.378304	Chr24:37348581-37476100
XLOC_024977	COPA	0.00454033	0.377862	Chr3:9468430-9512521
XLOC_007489	RPL8	0.00454033	-0.547354	Chr14:1505029-1507626
XLOC_017012	STK10	0.00458951	0.394688	Chr20:3756852-3881177
XLOC_019402	NUDT3	0.00459388	0.58274	Chr23:8269050-8414740
XLOC_036146	BCOR	0.00459785	0.421354	ChrX:108820596-108910607
XLOC_030422	REST	0.00461106	0.54301	Chr6:73985966-74001171
XLOC_001012	ATP2C1	0.00461419	0.379453	Chr1:140363807-140522818
XLOC_027554	C4H7orf41	0.00461419	0.363664	Chr4:66609163-66643765
XLOC_011186	LSM6	0.00463165	-0.444832	Chr17:12322225-12340234
XLOC_035750	HTATSF1	0.00465223	0.406898	ChrX:20092343-20109290
XLOC_000878	FNDC3B	0.00465771	0.610099	Chr1:95887973-96246448
XLOC_005833	LOC787578	0.00469634	0.903194	Chr13:32530316-32645041
XLOC_012838	B9D2	0.00471355	-0.448811	Chr18:50787087-50794707
XLOC_031607	CERS4	0.00471355	-0.382214	Chr7:18128305-18163612
XLOC_003248	IL18R1	0.00471355	0.529154	Chr11:7146069-7182895
XLOC_014595	TRAPPC1	0.00473659	-0.368701	Chr19:28221782-28223353
XLOC_016270	YTHDF2	0.00473659	0.374225	Chr2:125294717-125324175
XLOC_000778	FYTTD1	0.00474405	0.453674	Chr1:70952398-70984295
XLOC_023472	VPS26A	0.00474405	0.392702	Chr28:25683638-25708877
XLOC_028572	KRAS	0.00478363	0.408406	Chr5:85167437-85210388
XLOC_001984	HSPA2	0.00478591	0.622511	Chr10:76990091-76995848
XLOC_022346	ZNF518A	0.004796	0.522491	Chr26:17364354-17374554
XLOC_033409	TOPORS	0.00481164	0.409756	Chr8:11389833-11401136
XLOC_022197	NA	0.00483181	-1.05428	Chr25:32367420-32471302
XLOC_012281	C18H19orf63	0.00484352	-0.350461	Chr18:57071804-57078327
XLOC_026894	GNG11	0.00486541	0.389989	Chr4:11074736-11079756
XLOC_020832	SERPINB2	0.00486541	-0.700606	Chr24:62591412-62609170
XLOC_030311	PDLIM5	0.00489924	0.692015	Chr6:31333454-31567364
XLOC_013687	LOC504773	0.00490372	-0.39232	Chr19:14554021-14764912
XLOC_032479	MRPL54	0.00492017	-0.371955	Chr7:21435491-21438628
XLOC_035150	ZNF292	0.00492017	0.484304	Chr9:63519028-63622497
XLOC_027035	LOC780968	0.00495948	-0.418706	Chr4:62079375-62082357
XLOC_031991	TCERG1	0.00497584	0.413035	Chr7:59633828-59690012
XLOC_028745	WNK1	0.00500803	0.360148	Chr5:108079450-108235634
XLOC_019401	HMGA1	0.0050186	-0.349241	Chr23:8258749-8268920
XLOC_032712	LOC100848306	0.0050186	0.732319	Chr7:52205888-52248227
XLOC_005357	FBXL3	0.00502033	0.397197	Chr12:52453802-52485804
XLOC_029258	GNPTAB	0.0050349	0.419904	Chr5:65912729-65996254
XLOC_017575	IMP3	0.00503506	-0.408989	Chr21:33646396-33647528
XLOC_017885	MCTP2	0.0050361	0.394211	Chr21:12838629-13098203
XLOC_028181	NUDT4	0.00507908	0.401152	Chr5:23348067-23364472
XLOC_028408	STAT2	0.00510718	0.379443	Chr5:57318443-57336324
XLOC_016859	MIER3	0.00510752	0.497233	Chr20:22297279-22327274
XLOC_003658	COQ4	0.00516251	-0.434151	Chr11:98931043-98945374
XLOC_018756	MAP4	0.00517016	0.387407	Chr22:52306729-52493495
XLOC_002752	GTF2A1	0.00517515	0.469131	Chr10:93613561-93865610
XLOC_012788	YIF1B	0.00517515	-0.421728	Chr18:48338399-48347627
XLOC_033846	LOC100616098,MIR2469	0.00524796	-0.770526	Chr8:11389833-11401136
XLOC_024467	ETS1	0.00525055	0.457482	Chr29:32355236-32431755
XLOC_023615	HEATR1,LGALS8	0.00525055	0.349058	Chr28:9210586-9292602
XLOC_031853	NA	0.00526358	0.375455	Chr7:45080138-45163658
XLOC_024187	SLC22A20	0.00527798	-1.10381	Chr29:44063058-44114743
XLOC_003199	LOC100335806	0.00529401	-0.649163	Chr11:1665982-1667064
XLOC_012255	RPL13A	0.00530316	-0.503805	Chr18:56394557-56398529
XLOC_009693	CAPN2	0.00532284	0.393352	Chr16:27781670-27840011
XLOC_014343	LOC100297075	0.00532284	-1.01376	Chr19:9736808-9737239
XLOC_034735	TSPYL1	0.0053307	0.385944	Chr9:34872095-34875355
XLOC_010059	TROVE2	0.00533451	0.41306	Chr16:12762909-12806438
XLOC_016229	TRIP12	0.00539189	0.365002	Chr2:118618733-118768533
XLOC_017484	ABHD2	0.00542653	0.397137	Chr21:20998694-21112630
XLOC_012215	GLTSCR2	0.00543281	-0.401601	Chr18:55089142-55097796
XLOC_030313	HPGDS	0.0054425	1.17626	Chr6:31694747-31731332
XLOC_013927	NME1	0.00544638	-0.364726	Chr19:36142243-36234770
XLOC_000171	RPL10	0.00547588	-0.489884	Chr1:54649543-54654829
XLOC_003836	TXNDC9	0.00547773	0.722322	Chr11:4413417-4424370
XLOC_023182	ZDHHC2	0.00547773	0.581728	Chr27:19072030-19111671
XLOC_032908	PJA2	0.00547899	0.374786	Chr7:111044047-111115875
XLOC_034726	CEP85L	0.00551841	0.624278	Chr9:32701971-32907682
XLOC_022573	MYOF	0.00552559	0.49865	Chr26:14667437-14848401
XLOC_003374	PRORSD1	0.00552559	-0.704492	Chr11:37859123-37981734
XLOC_030501	SEC31A	0.00552951	1.34032	Chr6:99426920-99487694
XLOC_036062	PLP2	0.00556137	-0.385626	ChrX:92294682-92297791
XLOC_013662	INTS2	0.00556625	0.567307	Chr19:11400413-11457185
XLOC_011512	MZT2B	0.00558424	-0.397867	Chr17:74045265-74491907
XLOC_014051	RAMP2	0.00560058	-0.369633	Chr19:43441582-43443429
XLOC_007309	SGK3	0.00562919	0.498338	Chr14:32955810-33066214
XLOC_012809	GMFG	0.00566632	-0.3923	Chr18:49309014-49313926
XLOC_003697	PPAPDC3	0.00571037	-0.649816	Chr11:101501917-101517589
XLOC_036777	KDM6A	0.00575196	0.419622	ChrX:104047123-104252836
XLOC_011414	MVK	0.00575196	-0.367781	Chr17:65863676-65882659
XLOC_005023	EFHA1	0.0057596	0.3896	Chr12:35710542-35769963
XLOC_028248	SMAGP	0.0057596	-0.41609	Chr5:28683697-28709815
XLOC_032731	TAF7	0.0057596	0.37167	Chr7:54080958-54083274
XLOC_003736	C11H9orf7	0.00577417	-0.46271	Chr11:104408231-104417356
XLOC_032849	TMEM167A	0.00582108	0.375452	Chr7:85215988-85267668
XLOC_026967	SEMA3C	0.00583713	0.886615	Chr4:40140402-40347946
XLOC_018146	SLC25A29	0.00584587	-0.393484	Chr21:66852432-66865682
XLOC_002048	FOS	0.00586241	0.478335	Chr10:86883738-86887170
XLOC_035089	FOXO3	0.00586241	0.358114	Chr9:41989418-42118723
XLOC_034921	MTHFD1L	0.0058905	0.408508	Chr9:89136865-89285018
XLOC_032665	FAM108A	0.00589172	-0.370606	Chr7:45807948-45816928
XLOC_022295	PTEN	0.00594517	0.35583	Chr26:9495821-9602462
XLOC_000135	TBC1D23	0.00594832	0.42398	Chr1:44198916-44255979
XLOC_034126	ISCA1,ZCCHC6	0.00597752	0.348079	Chr8:80823213-80900993
XLOC_002154	PSMC6	0.00604172	0.456014	Chr10:11401578-11425969
XLOC_034792	SFRS18	0.00604172	0.367386	Chr9:51022519-51051958
XLOC_021831	TMEM219	0.00612544	-0.349189	Chr25:26530073-26566103
XLOC_016826	LOC100847448	0.00617868	0.398726	Chr20:11176922-11421094
XLOC_001788	RASGRP1	0.00617868	0.426467	Chr10:34161959-34378098
XLOC_023475	HK1	0.00619252	0.379294	Chr28:25851206-25925059
XLOC_034115	UBQLN1	0.00619252	0.361789	Chr8:78221802-78280676
XLOC_021723	CARHSP1	0.00619638	-0.362861	Chr25:7731854-7746065
XLOC_009145	CKAP5	0.00619638	0.374722	Chr15:77547957-77653738
XLOC_021183	HBM	0.00619638	-1.10843	Chr25:208738-209520
XLOC_021936	POP7	0.00619638	-0.411216	Chr25:36421450-36430771
XLOC_025262	HBXIP	0.00620543	-0.429055	Chr3:33134981-33139308
XLOC_003798	TMEM87B	0.00620581	0.390374	Chr11:263963-322713
XLOC_032565	NOP16	0.00624513	-0.485177	Chr7:39202865-39207656
XLOC_001821	STARD9	0.00624513	0.488793	Chr10:38017341-38151661
XLOC_016914	FYB	0.00630629	0.382298	Chr20:35176777-35350954
XLOC_030686	HERC5	0.00630757	0.381284	Chr6:37683700-37729003
XLOC_002518	NA	0.00634546	-0.973638	Chr10:42877894-42878191
XLOC_017696	GLRX5	0.00635389	-0.436445	Chr21:61983539-61996398
XLOC_025232	TRIM33	0.00635389	0.431827	Chr3:28948284-29093341
XLOC_001007	DNAJC13	0.00636301	0.409023	Chr1:138139495-138305752
XLOC_036725	FOXP3	0.00638185	0.791201	ChrX:92353147-92383658
XLOC_001972	HIF1A	0.00648565	0.356196	Chr10:74095728-74143269
XLOC_013781	DPH1,OVCA2	0.00649854	-0.354251	Chr19:23636130-23646342
XLOC_009338	RPS2	0.00650131	-0.545355	Chr15:21300668-21301155
XLOC_031512	MRI1	0.00653671	-0.397477	Chr7:12934788-12941251
XLOC_021409	YPEL3	0.00654827	-0.422017	Chr25:26451071-26454443
XLOC_005016	MTMR6	0.00658203	0.422368	Chr12:34177945-34200615
XLOC_030789	CENPC1	0.00661914	0.455515	Chr6:84903817-84998870
XLOC_000323	GNB4	0.0066199	0.851908	Chr1:88225842-88390273
XLOC_035302	NA	0.00664443	0.749465	Chr9:103293045-103295603
XLOC_023177	PCM1	0.00673142	0.445529	Chr27:18326864-18417973
XLOC_006439	GPCPD1	0.00688393	0.424202	Chr13:48082968-48151057
XLOC_017875	MEF2A	0.00695663	0.392712	Chr21:7045091-7225412
XLOC_020040	LST1	0.00697239	-0.359237	Chr23:27524186-27526993
XLOC_017837	SIVA1	0.00697239	-0.558324	Chr21:70870009-70877256
XLOC_009223	UBE2L6	0.00698821	-0.360798	Chr15:82124870-82138214
XLOC_002605	PLDN	0.00700839	0.441848	Chr10:65110725-65126614
XLOC_014252	SUMO2	0.00702736	-0.34488	Chr19:56922981-56931353
XLOC_020047	NA	0.00705239	0.919257	Chr23:27646796-27872615
XLOC_035033	NCOA7	0.00705352	0.418061	Chr9:25674923-25842830
XLOC_034219	LOC513555	0.00708585	0.376137	Chr8:102501863-102627787
XLOC_019547	LSM2	0.00708757	-0.359047	Chr23:27339520-27344480
XLOC_017838	ZBTB42	0.00714059	-0.395635	Chr21:70877343-70906964
XLOC_003454	COMMD1	0.00714494	-0.393627	Chr11:60427650-60626676
XLOC_034790	CCNC	0.00721499	0.479324	Chr9:50920351-50958774
XLOC_009849	AURKAIP1	0.00724352	-0.381981	Chr16:52398413-52402991
XLOC_025842	ATP8B2	0.00724742	0.375357	Chr3:16268504-16290557
XLOC_028155	ACSS3	0.00725468	0.45892	Chr5:10731081-10906558
XLOC_006532	RBM38	0.00726672	-0.354894	Chr13:59293228-59308867
XLOC_000401	DHX36	0.00728441	0.433729	Chr1:114236010-114283745
XLOC_013661	MED13	0.00729229	0.391505	Chr19:11287809-11383920
XLOC_018904	BRK1	0.00729955	-0.354744	Chr22:16769770-16777323
XLOC_021179	SNRNP25	0.00729955	-0.415195	Chr25:113119-115275
XLOC_022592	TM9SF3	0.00729955	0.352111	Chr26:17711985-17774060
XLOC_031888	SEC24A	0.00730827	0.464075	Chr7:47754895-47832192
XLOC_017450	RPL35	0.0073085	-0.823226	Chr21:14304500-14304970
XLOC_016268	EPB41	0.00733862	0.385788	Chr2:125010195-125192998
XLOC_026059	AGL	0.00736528	0.550244	Chr3:43502199-43585149
XLOC_023508	KAT6B	0.0074048	0.458147	Chr28:30806758-30988566
XLOC_025604	ZMYM6	0.00746608	0.42847	Chr3:111231156-111277009
XLOC_002623	GMFB	0.00747374	0.483247	Chr10:67211693-67226764
XLOC_035103	PRDM1	0.00749393	0.399021	Chr9:44355048-44380409
XLOC_017889	CHD2,LOC100847962	0.00749736	0.342419	Chr21:14390509-14506988
XLOC_031519	GADD45GIP1	0.00751545	-0.471301	Chr7:13721213-13730392
XLOC_018102	ATXN3	0.00757276	0.449433	Chr21:57343687-57381184
XLOC_023501	CHCHD1	0.00757276	-0.411661	Chr28:29810441-29851653
XLOC_009050	RAB6A	0.00757276	0.362186	Chr15:53936921-54028087
XLOC_025301	SASS6	0.00757276	0.701049	Chr3:43291301-43386451
XLOC_034027	TGFBR1	0.00757276	0.486582	Chr8:64570092-64645968
XLOC_027435	SNX13	0.00760511	0.504842	Chr4:26300382-26448601
XLOC_016902	OXCT1	0.00761478	0.360568	Chr20:32683878-32849864
XLOC_030277	CENPE	0.00762855	0.685402	Chr6:22959337-23042950
XLOC_017078	GPBP1	0.00762855	0.340309	Chr20:22033801-22099961
XLOC_005332	PARP4	0.00762855	0.389464	Chr12:36655683-36732655
XLOC_035230	SHPRH	0.00762855	0.500431	Chr9:84250151-84341984
XLOC_004220	STRBP	0.00762855	-0.968458	Chr11:94092976-94418835
XLOC_022741	LOC782145	0.00764707	-0.491774	Chr26:49696959-49723673
XLOC_000347	TNIK	0.00764707	0.347125	Chr1:96789062-97200027
XLOC_025085	GATAD2B	0.00765064	0.354111	Chr3:16565693-16654538
XLOC_003904	PRKD3	0.00765609	0.339773	Chr11:19701275-19788786
XLOC_036918	TMSB4X	0.00765609	-0.479614	ChrX:140973701-140975750
XLOC_021825	SLX1A	0.00766297	-0.414872	Chr25:26385987-26392235
XLOC_005280	PDS5B	0.00766604	0.442147	Chr12:28330119-28445752
XLOC_031927	C7H5orf32	0.00771624	-0.362855	Chr7:53047809-53118543
XLOC_017834	INF2	0.00777569	0.533312	Chr21:70815591-70832189
XLOC_026887	AKAP9	0.00780557	0.440862	Chr4:9138836-9323589
XLOC_033408	NDUFB6	0.00780557	-0.453353	Chr8:11372937-11389202
XLOC_000151	NFKBIZ	0.00780557	0.502342	Chr1:46543486-46554484
XLOC_021519	UFSP1	0.00780557	-0.542874	Chr25:36305261-36306275
XLOC_019755	DEK	0.00781104	0.341985	Chr23:39133601-39165308
XLOC_014536	ANKFY1	0.00781528	0.35147	Chr19:25322926-25496726
XLOC_036396	ATP11C	0.00782894	0.47616	ChrX:23230525-23331284
XLOC_001791	EIF2AK4	0.00783356	0.37629	Chr10:35707665-35804775
XLOC_024048	NRGN	0.00783708	-0.366553	Chr29:28583619-28600910
XLOC_025411	JAK1	0.00786138	0.385279	Chr3:80775556-80915026
XLOC_012558	COX4NB	0.00786446	-0.390007	Chr18:11788218-11807660
XLOC_018726	GPX1	0.0078759	-0.486266	Chr22:51325105-51326274
XLOC_009755	LOC520588	0.0078759	0.441689	Chr16:40884011-40974603
XLOC_006470	LOC615595	0.0078759	-0.354134	Chr13:53452510-53478970
XLOC_033930	VLDLR	0.0078759	0.541934	Chr8:42109534-42141155
XLOC_016020	ITGA4	0.0078846	0.351296	Chr2:14975681-15207790
XLOC_020691	TRAPPC8	0.00791769	0.374138	Chr24:25499380-25655061
XLOC_031914	EGR1	0.00799909	0.703185	Chr7:51438726-51442608
XLOC_020884	GALNT1	0.00799909	0.35223	Chr24:21685346-21756917
XLOC_022739	MKI67	0.00799909	0.398974	Chr26:47849835-47879981
XLOC_001801	CASC5	0.00801196	0.672424	Chr10:36289205-36357051
XLOC_004315	LOC100335754	0.00810054	-0.347068	Chr11:104181959-104185625
XLOC_006365	LOC505941	0.00810054	0.376889	Chr13:38289273-38332040
XLOC_019776	NEDD9	0.00810054	0.360608	Chr23:44798852-44990274
XLOC_010848	NDUFC1	0.00814406	-0.629525	Chr17:18698707-18702614
XLOC_000342	NCEH1	0.00819231	0.416782	Chr1:95585470-95652187
XLOC_021770	LOC783466	0.00819332	0.354099	Chr25:17038047-17098159
XLOC_009961	SLC30A1	0.00819332	0.413311	Chr16:73764903-73771917
XLOC_021475	RN18S1	0.00824817	-0.42193	Chr25:32367420-32471302
XLOC_021847	DCTPP1	0.00829612	-0.60576	Chr25:26851886-26855568
XLOC_021229	GFER	0.00829612	-0.424047	Chr25:1540862-1543201
XLOC_031988	RBM27	0.00835321	0.4745	Chr7:59405951-59467393
XLOC_001983	ZBTB1	0.00835321	0.412682	Chr10:76961496-76986796
XLOC_016992	TERT	0.00838975	-0.473722	Chr20:71263286-71280565
XLOC_022319	BTAF1	0.00844025	0.418121	Chr26:13490158-13764233
XLOC_021204	FAM173A	0.00844025	-0.401636	Chr25:618417-624315
XLOC_036492	FLNA	0.0084933	0.473052	ChrX:40304183-40352141
XLOC_011203	ELMOD2	0.00850918	0.575257	Chr17:17477249-17506695
XLOC_035674	SOWAHD	0.00851816	-0.421579	ChrX:3968773-3971088
XLOC_022892	NA	0.00854658	-1.00219	Chr26:42576593-42578916
XLOC_000771	ZNF148	0.00859219	0.410201	Chr1:70286444-70394808
XLOC_017039	BDP1	0.00861906	0.484028	Chr20:9927543-10012624
XLOC_008169	RBM7	0.00862796	0.47899	Chr15:25255386-25263457
XLOC_030790	UBA6	0.00863572	0.401787	Chr6:85047250-85137124
XLOC_008526	LOC100298518	0.0086612	-0.652262	Chr15:73440853-73577444
XLOC_036079	CLCN5	0.00876868	1.44772	ChrX:92927839-92973862
XLOC_017651	RPL17	0.00876927	-0.842734	Chr21:55600866-55640118
XLOC_018024	LOC540321	0.00881258	-0.766068	Chr21:35112173-35125178
XLOC_021190	NME4	0.00886108	-0.555403	Chr25:383467-386626
XLOC_003577	LOC536267	0.0088632	0.346643	Chr11:88468282-88564243
XLOC_029011	DIP2B	0.0088843	0.359077	Chr5:29347612-29579488
XLOC_035122	UFL1	0.0088843	0.479167	Chr9:54036438-54104431
XLOC_012516	BCNT2	0.00898569	0.343022	Chr18:2794692-2858887
XLOC_030618	AP1AR	0.00903374	0.448781	Chr6:14419865-14454564
XLOC_001917	COPS2	0.00907718	0.416898	Chr10:61295460-61328770
XLOC_025239	RSBN1	0.00913098	0.430471	Chr3:29725776-29771111
XLOC_033560	UNC13B	0.00913098	0.938362	Chr8:59797488-60010848
XLOC_027624	LOC100294792	0.00913696	0.5404	Chr4:87410390-87412242
XLOC_026343	THRAP3	0.00918193	0.360432	Chr3:110135906-110208526
XLOC_033497	RANBP6	0.00920663	0.432069	Chr8:38922887-38927510
XLOC_016802	ATP6V0E1	0.0092961	-0.354264	Chr20:4641617-4671634
XLOC_014863	TMEM101	0.00930529	-0.378506	Chr19:44486047-44497019
XLOC_032148	SLC25A46	0.00930621	0.39213	Chr7:112332791-112358495
XLOC_027570	SNX10	0.00933978	0.428279	Chr4:70049602-70126874
XLOC_004217	RC3H2	0.00942375	0.351753	Chr11:94002009-94064900
XLOC_023995	SPTY2D1	0.00944008	0.500773	Chr29:26356675-26447698
XLOC_036309	ZBTB33	0.00944008	0.408577	ChrX:5043332-5050947
XLOC_030836	G3BP2	0.00946662	0.333704	Chr6:92203186-92241581
XLOC_014745	MED1	0.00946662	0.338296	Chr19:40327030-40591929
XLOC_012279	SPIB	0.00946662	-0.496773	Chr18:57008174-57071540
XLOC_005151	ABHD13	0.00952745	0.403694	Chr12:87613851-87635526
XLOC_019902	CCDC167	0.00957385	-0.486273	Chr23:11358156-11373691
XLOC_016161	MREG	0.00959396	0.439705	Chr2:104491224-104560713
XLOC_019926	NA	0.00959396	-0.433824	Chr23:15119970-15121827
XLOC_034820	RNGTT	0.00959637	0.36225	Chr9:61993655-62227459
XLOC_031525	PRDX2	0.00971547	-0.36233	Chr7:13844461-13848483
XLOC_000588	MRPS6	0.00973399	-0.381018	Chr1:669852-733729
XLOC_000836	EIF4G1	0.00978936	0.344625	Chr1:83466568-83485550
XLOC_030602	METTL14	0.00981964	0.454216	Chr6:7795450-7837820
XLOC_008877	IPO7	0.00983269	0.345592	Chr15:43772618-43825229
XLOC_008527	API5	0.00987512	0.335494	Chr15:74303490-74323093
XLOC_005203	ELF1	0.00987512	0.329047	Chr12:11183369-11269549
XLOC_000240	SENP5	0.00987587	0.43607	Chr1:71965893-72020096
XLOC_023084	NA	0.00987761	-0.732568	Chr27:37244507-37277381
XLOC_019520	BOLA-DRB2	0.00987837	-0.703349	Chr23:25545035-25586120
XLOC_013666	APPBP2	0.00992951	0.345421	Chr19:12751852-12810135
XLOC_018575	SNRK	0.0100021	0.424557	Chr22:15860271-15923666
XLOC_012048	ZNF260,ZNF529	0.0100065	0.57307	Chr18:47119415-47230964
XLOC_036371	LOC783730	0.0100634	-0.386258	ChrX:18697821-18724494
XLOC_026158	MIER1	0.0100678	0.432074	Chr3:78663129-78837564
XLOC_027626	CADPS2	0.0100834	0.820388	Chr4:87522148-88100974
XLOC_011250	FNIP2	0.0100966	0.385785	Chr17:40936425-41205490
XLOC_023400	EXOC8	0.0101577	0.431016	Chr28:3358318-3364743
XLOC_029475	PTMS	0.0101898	-0.362135	Chr5:104029014-104043355
XLOC_005879	NXT1	0.0102042	-0.405485	Chr13:42396586-42399398
XLOC_029886	NA	0.0102127	1.10258	Chr5:57300067-57301678
XLOC_006116	MANBAL	0.0102572	-0.345124	Chr13:66899154-66932983
XLOC_003635	GAPVD1	0.0102754	0.341664	Chr11:96143795-96213895
XLOC_005224	TPT1	0.0102754	-0.569106	Chr12:15518991-15522535
XLOC_021336	NTAN1	0.0103489	-0.332192	Chr25:13809342-13823954
XLOC_023638	LOC100139549	0.0103632	-0.367507	Chr28:18348885-18352416
XLOC_003823	FAM178B	0.0103652	-0.588431	Chr11:2797671-2907015
XLOC_021725	NA	0.0103652	0.516481	Chr25:7931236-7969519
XLOC_021669	ECI1	0.0104024	-0.381859	Chr25:1766988-1779723
XLOC_030957	HS3ST1	0.0104024	-0.590756	Chr6:111369507-111406680
XLOC_008235	PIK3C2A	0.0104024	0.619494	Chr15:35831303-35937983
XLOC_012377	UBE2S	0.0104024	-0.348524	Chr18:62535219-62541240
XLOC_017110	PARP8	0.0104045	0.33978	Chr20:28310823-28508601
XLOC_011430	CRYBB1	0.0104453	-0.379982	Chr17:68506962-68519007
XLOC_024294	CHID1	0.0104806	-0.336741	Chr29:50539398-50558483
XLOC_021635	LMF1	0.0107032	-0.337705	Chr25:724441-775899
XLOC_014899	CDC27	0.0107246	0.452462	Chr19:46843624-46901710
XLOC_012297	NA	0.0107545	0.653109	Chr18:57861363-57990979
XLOC_024169	PRDX5	0.0107799	-0.341324	Chr29:43229776-43232885
XLOC_006603	RBL1	0.010833	0.4162	Chr13:66398108-66731403
XLOC_000947	HPS3	0.0108546	0.387999	Chr1:119944120-119985582
XLOC_032818	NA	0.0108546	-1.25644	Chr7:70982423-71118399
XLOC_030763	LNX1	0.0108654	0.625273	Chr6:70590108-70783547
XLOC_011342	ARPC3,GPN3	0.0108733	-0.360064	Chr17:56572763-56607273
XLOC_026771	NA	0.0109062	-1.15397	Chr3:98845194-98846740
XLOC_000942	EIF2A	0.0109316	0.833711	Chr1:118492766-118541795
XLOC_024132	C29H11orf83	0.010966	-0.46749	Chr29:41698904-41699791
XLOC_031758	B4GALT7	0.0109763	-0.407116	Chr7:40482218-40491208
XLOC_025956	FAM46C	0.0109945	0.490154	Chr3:25664369-25722966
XLOC_001852	ZNF609	0.0110219	-0.578089	Chr10:45433292-45636954
XLOC_012305	ZNF614	0.0110219	0.477283	Chr18:58163116-58185324
XLOC_019561	LTB	0.0110347	-0.420753	Chr23:27529853-27531882
XLOC_004915	AKAP11	0.011038	0.372368	Chr12:12447961-12499659
XLOC_032104	RASA1	0.011038	0.410064	Chr7:89281001-89423692
XLOC_021200	FAM195A	0.0110524	-0.390436	Chr25:552469-605515
XLOC_004068	GFPT1	0.0110614	0.412532	Chr11:67678030-67740506
XLOC_030486	RPL23A	0.0110682	-0.636906	Chr6:94108966-94109493
XLOC_011738	ZNRF1	0.011083	-0.353644	Chr18:2394121-2483954
XLOC_026045	NA	0.0110888	1.11744	Chr3:41859191-42107317
XLOC_005245	KPNA3	0.0111231	0.387686	Chr12:19336085-19385312
XLOC_023220	RAB11FIP1	0.0111242	0.462373	Chr27:32812264-32864013
XLOC_005274	NBEA	0.0111301	0.505959	Chr12:25791616-26467656
XLOC_019198	ULK4	0.0111301	-0.41396	Chr22:13842649-14991088
XLOC_019731	C23H6orf62	0.0111408	0.341671	Chr23:32820837-32849025
XLOC_010186	PIK3CD	0.0112259	0.368111	Chr16:44573571-44735549
XLOC_025912	ANP32E	0.0112394	1.3065	Chr3:20453011-20467891
XLOC_019959	MRPS18A	0.011248	-0.37836	Chr23:17138205-17168154
XLOC_013993	PSMB3	0.0112613	-0.328819	Chr19:39980434-39989906
XLOC_030539	MXD4	0.0112829	-0.432036	Chr6:108490066-108504570
XLOC_004349	SSNA1	0.0113367	-0.359412	Chr11:105904769-105913365
XLOC_013616	HLF	0.0113635	0.444444	Chr19:5696490-5751311
XLOC_011385	RPH3A	0.0114168	0.721824	Chr17:63682757-63748794
XLOC_036172	TAB3	0.0114168	0.400816	ChrX:117926586-117984816
XLOC_025894	TNFAIP8L2	0.0114168	-0.334583	Chr3:19687359-19698696
XLOC_004131	NCOA1	0.01149	0.365829	Chr11:74494496-74659456
XLOC_014620	STX8	0.01149	-0.353898	Chr19:29278287-29489254
XLOC_022445	TCF7L2	0.01149	0.793721	Chr26:33755955-33944755
XLOC_000560	DYRK1A	0.0115697	0.324404	Chr1:151270811-151414359
XLOC_008503	QSER1	0.011594	0.483691	Chr15:64386399-64431509
XLOC_000481	TOPBP1	0.0116409	0.368152	Chr1:136832329-136903706
XLOC_028936	EEA1	0.011688	0.563427	Chr5:22801571-22932380
XLOC_034963	QKI	0.0117105	0.336004	Chr9:100324615-100485993
XLOC_019454	MGC137036	0.0117667	-0.805475	Chr23:15839821-15893668
XLOC_027019	DOCK4	0.0117756	0.849087	Chr4:56128978-56912743
XLOC_017027	BTF3	0.0117977	-0.376066	Chr20:8038467-8045175
XLOC_002592	LOC100336681	0.0117977	1.0192	Chr10:61398690-61461612
XLOC_024956	PFDN2	0.011798	-0.360016	Chr3:8395604-8407551
XLOC_030329	NCAPG	0.0118186	0.430281	Chr6:38735633-38815215
XLOC_014351	TRIM37	0.0118186	0.430919	Chr19:10165550-10317934
XLOC_011837	CYLD	0.0118541	0.322048	Chr18:19216173-19298743
XLOC_006120	VSTM2L	0.0118541	-0.481093	Chr13:67460323-67498859
XLOC_021966	BUD31	0.0118955	-0.338776	Chr25:37512537-37532652
XLOC_025985	CAPZA1	0.011902	0.34687	Chr3:30810107-30938518
XLOC_027754	CDK5	0.011928	-0.389168	Chr4:114429160-114433508
XLOC_027623	AASS	0.0120318	0.56428	Chr4:87297108-87378984
XLOC_014250	LOC100335386,MIF4GD	0.0121024	-0.336059	Chr19:56854610-56863130
XLOC_018603	LOC100294865	0.012162	0.941012	Chr22:21492895-21498551
XLOC_024265	FADD	0.012191	-0.393821	Chr29:48026550-48030513
XLOC_000462	PIK3CB	0.012191	0.43404	Chr1:131351894-131531839
XLOC_005760	UPF2	0.012191	0.347196	Chr13:12358413-12453973
XLOC_035704	XPNPEP2	0.012191	0.482799	ChrX:13645602-13673399
XLOC_010098	LBR	0.0122077	0.325014	Chr16:28772359-29177252
XLOC_017635	LOC782598	0.012232	0.770389	Chr21:49489003-49555937
XLOC_011506	UBE2L3	0.012232	-0.320051	Chr17:74045265-74491907
XLOC_000749	GOLGB1	0.0122494	0.376361	Chr1:66758779-66835066
XLOC_004307	LOC100848156	0.0122494	-0.505961	Chr11:103840004-103875848
XLOC_014872	GPATCH8	0.0122597	0.330886	Chr19:44812194-44910693
XLOC_035133	NA	0.0123361	0.75859	Chr9:60827026-61240933
XLOC_011398	PXN	0.0123361	0.320105	Chr17:64817491-64859143
XLOC_032874	TTC37	0.0123361	0.383977	Chr7:97171849-97276165
XLOC_029509	FKBP4	0.0124032	-0.36958	Chr5:107445595-107453517
XLOC_035204	MAP3K5	0.0125108	0.38925	Chr9:75549145-75778418
XLOC_025228	NRAS	0.012534	0.338908	Chr3:28723869-28734212
XLOC_011483	CHCHD10	0.0125643	-0.702	Chr17:73206770-73208629
XLOC_017609	SCFD1	0.0126051	0.392521	Chr21:41692841-41804406
XLOC_010109	PARP1	0.0126772	0.376772	Chr16:30119201-30160671
XLOC_019775	NA	0.0126839	0.835666	Chr23:44651236-44674525
XLOC_003960	PSME4	0.01278	0.382029	Chr11:36424165-36524445
XLOC_001946	PELI2	0.0127827	0.490903	Chr10:68777798-68978387
XLOC_032204	CCDC124	0.0127977	-0.407627	Chr7:5157902-5168539
XLOC_031391	COPE	0.0127991	-0.338878	Chr7:4224032-4242168
XLOC_008311	LOC506989,LOC508070	0.0127991	0.44925	Chr15:46803310-47010485
XLOC_022449	NHLRC2	0.0128089	0.384835	Chr26:34559686-34645883
XLOC_008094	KIAA1826	0.0129146	0.533264	Chr15:1991264-2001673
XLOC_010194	PARK7	0.0129146	-0.327235	Chr16:46248781-46266042
XLOC_003951	FBXO11	0.0129161	0.375054	Chr11:29968074-30102348
XLOC_012679	TPPP3	0.0129161	-0.362777	Chr18:35121236-35124880
XLOC_002633	NA	0.0129944	1.10762	Chr10:69914550-69941053
XLOC_030629	SEC24B	0.0130359	0.353987	Chr6:16977854-17058928
XLOC_034156	NINJ1	0.0130362	-0.371243	Chr8:85931524-85947675
XLOC_028262	LIMA1	0.0130607	0.594067	Chr5:29804641-29898282
XLOC_027186	LOC529423	0.0130607	0.473191	Chr4:94153688-94209203
XLOC_012328	LOC100847180,LOC100847823,LOC100848991,ZNF93	0.0130626	0.372502	Chr18:58826169-59253638
XLOC_003300	TGFA	0.0131198	0.385276	Chr11:13872139-13996379
XLOC_021256	LOC100847890	0.0131628	-0.312013	Chr25:2312329-2319565
XLOC_020246	C23H6orf105	0.0132324	0.790745	Chr23:44468891-44536870
XLOC_029513	KDM5A	0.0132863	0.33536	Chr5:107726283-107792006
XLOC_018506	STT3B	0.013347	0.340825	Chr22:6083378-6193746
XLOC_026407	DTYMK	0.0134172	-0.47794	Chr3:121173748-121182302
XLOC_012008	FXYD1	0.0134224	-0.790595	Chr18:46033468-46078935
XLOC_019096	LOC100847419	0.0134224	0.318009	Chr22:57104723-57205156
XLOC_018563	CTNNB1	0.0134815	0.322799	Chr22:13842649-14991088
XLOC_003357	SOCS5	0.0137376	0.497695	Chr11:28985120-29054474
XLOC_015037	ICT1	0.0137888	-0.365001	Chr19:56975395-57185063
XLOC_028461	SCYL2	0.0138066	0.369881	Chr5:64559949-64616802
XLOC_010011	PPP1R15B	0.0138615	0.317497	Chr16:1964326-1972624
XLOC_009852	UBE2J2	0.0138615	-0.328014	Chr16:52441441-52450985
XLOC_002705	NUMB	0.0139347	0.343869	Chr10:85091797-85289019
XLOC_014003	PPP1R1B	0.0140461	-0.335182	Chr19:40655143-40663768
XLOC_011405	POP5	0.014057	-0.466059	Chr17:65102633-65104915
XLOC_024162	VEGFB	0.0140639	-0.385234	Chr29:43154868-43158566
XLOC_027392	SAMD9	0.0141177	0.361434	Chr4:10299074-10338460
XLOC_001909	SPPL2A	0.0141338	0.341328	Chr10:59757206-59816695
XLOC_008153	DLAT	0.0141402	0.455223	Chr15:22665149-22699818
XLOC_031894	PCBD2	0.0141402	-0.432235	Chr7:47966101-48006918
XLOC_000888	SEC62	0.0141402	0.332202	Chr1:98177772-98211345
XLOC_030738	LOC784473	0.0141687	-0.60303	Chr6:62504953-62508550
XLOC_021780	THUMPD1	0.0142411	0.455362	Chr25:18562895-18570557
XLOC_026929	AHR	0.0143309	0.409905	Chr4:25784910-25837383
XLOC_012327	LOC100848895,LOC787057	0.014336	0.437009	Chr18:58688831-58821628
XLOC_000156	TMSB4	0.0143422	-0.455758	Chr1:51022807-51023449
XLOC_033732	GRIN3A,RNF20	0.0143642	0.345163	Chr8:92911191-93145524
XLOC_000959	NA	0.0143717	0.583746	Chr1:125910074-125997696
XLOC_014472	LOC532189	0.0143898	0.318209	Chr19:22025771-22104986
XLOC_032127	ERAP2	0.0144062	0.343796	Chr7:98715675-98768867
XLOC_034837	KIAA1009	0.0144062	0.597285	Chr9:66091648-66212176
XLOC_031527	C7H19orf43	0.0144422	-0.309042	Chr7:13896309-13899369
XLOC_029273	NFYB	0.0144422	0.569181	Chr5:68108099-68232253
XLOC_010127	SDCCAG8	0.0145939	0.478462	Chr16:34132396-34655915
XLOC_028317	TWF1	0.0146844	0.593051	Chr5:36847845-36861055
XLOC_010168	AGTRAP	0.0146849	-0.366351	Chr16:42806427-42825952
XLOC_003285	PRADC1	0.0146849	-0.471065	Chr11:11202918-11207060
XLOC_012044	TBCB	0.0147331	-0.328658	Chr18:46963843-46972220
XLOC_007156	LOC789629	0.0148207	-1.09668	Chr14:1770370-1772520
XLOC_000170	RPL10	0.0149433	-0.5063	Chr1:54649543-54654829
XLOC_018035	STRN3	0.0149623	0.518272	Chr21:41962739-42120381
XLOC_023438	BMS1	0.0149754	0.382223	Chr28:13293010-13325276
XLOC_023573	NUP133	0.0150101	0.43092	Chr28:428855-483827
XLOC_003238	NA	0.0150241	0.781062	Chr11:6369935-6509267
XLOC_017574	CSPG4	0.0150304	-0.991182	Chr21:33574739-33610470
XLOC_035870	LOC783344	0.015055	0.391274	ChrX:50446209-50451328
XLOC_022454	FAM160B1	0.0151019	0.471588	Chr26:35576491-35613800
XLOC_014564	MED11	0.0151019	-0.444624	Chr19:27253466-27266817
XLOC_013891	NA	0.0151019	0.710835	Chr19:33514052-33518337
XLOC_026936	SP4	0.0151019	0.542757	Chr4:30321647-30403664
XLOC_014337	SUPT4H1	0.0151019	-0.341376	Chr19:9539467-9546196
XLOC_017065	KIF2A	0.0151309	0.35663	Chr20:16996010-17076669
XLOC_009353	NA	0.0151309	1.00552	Chr15:29115588-29119925
XLOC_032683	SAR1B	0.0151309	0.388073	Chr7:47713578-47747963
XLOC_000473	MSL2	0.0151893	0.328891	Chr1:134190035-134394973
XLOC_019859	BAK1	0.015199	-0.32477	Chr23:7654617-7661128
XLOC_017949	IQGAP1	0.0152263	0.369822	Chr21:22529265-22639578
XLOC_017680	LOC514011	0.015228	-0.357444	Chr21:59275186-59322006
XLOC_014067	NBR1	0.0152666	0.31055	Chr19:43785307-43813737
XLOC_008668	FAM111B	0.0152743	0.471318	Chr15:83568478-83584548
XLOC_012026	ETV2	0.0152794	-0.501299	Chr18:46555942-46558318
XLOC_033680	RMI1	0.0152794	0.489159	Chr8:78586043-78601559
XLOC_003278	SLC4A5	0.0152794	-0.599964	Chr11:10283281-10430948
XLOC_019997	TRAM2	0.0153292	0.455761	Chr23:24632941-24702910
XLOC_019068	CCR2	0.0153477	0.344759	Chr22:53610382-53619254
XLOC_013926	MBTD1	0.0153477	0.441513	Chr19:36142243-36234770
XLOC_005363	RBM26	0.0153477	0.356971	Chr12:54769062-54851760
XLOC_033472	RPS6	0.0153477	-0.406546	Chr8:24925646-25017689
XLOC_000417	SERP1	0.0153477	-0.324847	Chr1:118492766-118541795
XLOC_033764	UGCG	0.0153778	0.462998	Chr8:102987420-103025232
XLOC_004261	ZDHHC12	0.0154081	-0.333155	Chr11:99232115-99284375
XLOC_029384	H2AFJ	0.015486	-0.355518	Chr5:95568129-95568806
XLOC_001014	PSMG1	0.0155347	-0.376771	Chr1:140726626-140739236
XLOC_017199	NDUFS6	0.0158178	-0.405948	Chr20:70986109-70991395
XLOC_003486	MXD1,SNRNP27	0.0158954	0.369685	Chr11:68214817-68258912
XLOC_014580	CTDNEP1	0.0159328	-0.317627	Chr19:27589892-27596032
XLOC_022599	FRAT2	0.0159464	-0.568898	Chr26:18439686-18443633
XLOC_002167	DPP8	0.0159706	0.360238	Chr10:12317651-12371856
XLOC_021973	BRI3	0.0159937	-0.319847	Chr25:38281389-38287455
XLOC_010366	NA	0.0160147	0.384601	Chr16:72929476-72969909
XLOC_023471	SRGN	0.0160165	0.463783	Chr28:25631916-25647735
XLOC_021928	SERPINE1	0.0160915	0.41904	Chr25:36109074-36276673
XLOC_031750	PRELID1	0.0161382	-0.331115	Chr7:40132355-40135910
XLOC_006681	PREX1	0.0161382	0.334315	Chr13:77564501-77673161
XLOC_018763	SETD2	0.0161382	0.333521	Chr22:53011782-53071403
XLOC_021324	SNX29	0.0161382	0.607839	Chr25:10743975-11282286
XLOC_017598	LOC100125946	0.0161452	-0.396966	Chr21:35135589-35137867
XLOC_000963	LOC783224	0.0161452	-0.432937	Chr1:127128888-127132773
XLOC_026920	PHF14	0.0161452	0.418944	Chr4:18996944-19196603
XLOC_002548	RAB8B	0.0161452	0.364099	Chr10:46837285-46907334
XLOC_010410	TMEM9	0.0161452	-0.352454	Chr16:81545469-81552388
XLOC_019548	NA	0.0161767	0.47195	Chr23:27345545-27348239
XLOC_020663	TMX3	0.0161767	0.397234	Chr24:8748236-8788636
XLOC_000012	TMEM50B	0.0161794	0.376305	Chr1:1324543-1407270
XLOC_036346	LOC100138824,RAP2C	0.01633	0.385328	ChrX:15973184-15988012
XLOC_029347	STK38L	0.0163387	0.335251	Chr5:82971204-83055305
XLOC_026353	LOC618220	0.0163848	-0.321008	Chr3:110909032-111073916
XLOC_025397	LRRC40	0.0163848	0.533045	Chr3:75293989-75335503
XLOC_036768	MSN	0.0163848	0.418047	ChrX:100070404-100162454
XLOC_014896	NSF	0.0164932	0.332557	Chr19:46080349-46228623
XLOC_021702	PAM16	0.0165063	-0.4918	Chr25:3499849-3507295
XLOC_027469	PHTF2	0.0165063	0.579671	Chr4:43547151-43641591
XLOC_018819	GP9,LOC100336474	0.0165069	-0.331137	Chr22:59686002-59703727
XLOC_033697	SUSD3	0.0165069	-0.33228	Chr8:85861349-85907112
XLOC_011067	MTFP1	0.0165705	-0.325703	Chr17:71575516-71593891
XLOC_010068	RGS18	0.0165897	0.361979	Chr16:13660718-13948904
XLOC_029118	RASSF3	0.0166044	0.410758	Chr5:49283645-49421146
XLOC_016061	LOC781039	0.0167004	-1.45064	Chr2:66271173-66295953
XLOC_003889	XDH	0.0167004	0.451132	Chr11:14176217-14281717
XLOC_008230	SERGEF	0.0167323	-0.36328	Chr15:35019617-35267348
XLOC_034231	CDC26	0.016812	-0.48088	Chr8:104207695-104240765
XLOC_019950	MRPL2	0.016812	-0.382738	Chr23:16656284-16660495
XLOC_005302	PAN3	0.016812	0.327221	Chr12:31858215-31982596
XLOC_019807	C23H6orf145	0.0168169	-0.357875	Chr23:50077252-50095632
XLOC_025595	FAM176B	0.0168169	-0.642031	Chr3:110118544-110120286
XLOC_034145	IARS	0.0168169	0.341691	Chr8:85266678-85350133
XLOC_029553	RPS19BP1	0.0168169	-0.350704	Chr5:111467541-111471171
XLOC_008473	RPS3	0.0169453	-0.489775	Chr15:55370366-55375312
XLOC_000172	LOC614129	0.0170006	0.41393	Chr1:55264803-55266048
XLOC_000472	STAG1	0.0170323	0.34469	Chr1:133525783-134031518
XLOC_006583	NCOA6	0.0170381	0.364912	Chr13:64630204-64726460
XLOC_011171	RPS3A	0.0170801	0.416489	Chr17:6701309-6707745
XLOC_006213	ARFGEF2	0.0170998	0.36478	Chr13:77822846-77906708
XLOC_014423	NA	0.0171201	0.731022	Chr19:18972454-19016721
XLOC_026128	IFI44	0.0172187	0.464303	Chr3:66277613-66298129
XLOC_027047	AVL9	0.0172209	0.634183	Chr4:64338379-64391495
XLOC_006432	RASSF2	0.0172296	0.33432	Chr13:47489182-47550302
XLOC_018517	CCR4	0.0172306	0.36148	Chr22:7383563-7389969
XLOC_000658	CGGBP1	0.0172306	0.308402	Chr1:35653406-35660432
XLOC_009040	LAMTOR1	0.0172306	-0.30932	Chr15:52508414-52514771
XLOC_020705	OSBPL1A	0.0172306	0.435039	Chr24:32666290-32897941
XLOC_030962	BOD1L	0.0172368	0.435704	Chr6:113647964-113701414
XLOC_014176	LOC100848134	0.0172808	0.616514	Chr19:51703969-51731674
XLOC_011842	RBL2	0.0174244	0.314139	Chr18:21879670-21935039
XLOC_007785	TAF2	0.017544	0.353597	Chr14:83551228-83639257
XLOC_015663	FZD7	0.0175987	0.959728	Chr2:90987007-90990864
XLOC_027164	SND1	0.0176159	0.375288	Chr4:92679168-93108562
XLOC_014652	SPECC1	0.0176159	0.399435	Chr19:34121151-34328473
XLOC_024300	PNPLA2	0.0176257	-0.369182	Chr29:50732938-50762110
XLOC_020690	RNF125	0.0176314	0.657663	Chr24:25448891-25496810
XLOC_030839	LOC100848909	0.01764	-0.847876	Chr6:92504052-92544085
XLOC_000877	ECT2	0.0176706	0.663323	Chr1:95475777-95536139
XLOC_025237	BCL2L15	0.0177141	-0.439336	Chr3:29643175-29648016
XLOC_027723	EPHA1	0.0178064	0.309707	Chr4:107598855-107623775
XLOC_009041	C15H11orf51	0.0178211	-0.348552	Chr15:52521422-52524765
XLOC_024653	DOC2G,NUDT8	0.0178211	-0.378214	Chr29:46114786-46126348
XLOC_021424	ZNF771	0.0178433	-0.542074	Chr25:26840151-26848647
XLOC_006097	CEP250	0.0179206	0.336177	Chr13:65366075-65405989
XLOC_032707	ETF1	0.0179866	0.31152	Chr7:51468816-51503485
XLOC_008866	CTR9	0.0179939	0.325149	Chr15:42463619-42499320
XLOC_012970	RPL13A	0.0179939	-0.311164	Chr18:56394557-56398529
XLOC_012973	RRAS	0.0179939	-0.492496	Chr18:56497089-56502949
XLOC_029271	C5H12orf73	0.0180203	-0.46623	Chr5:67960358-67969072
XLOC_024627	YIF1A	0.0180203	-0.319257	Chr29:44984660-44988709
XLOC_020922	RBBP8	0.0181279	0.486564	Chr24:33886946-33951347
XLOC_026036	FAM102B	0.0182028	0.437864	Chr3:34834702-34917228
XLOC_027561	TAX1BP1	0.0182345	0.324374	Chr4:68438767-68859878
XLOC_014448	KIAA0100,SGK494	0.0182841	0.308886	Chr19:20612683-20645264
XLOC_000755	KPNA1	0.0182841	0.307652	Chr1:67472392-67545434
XLOC_026247	UQCRH	0.0182841	-0.34596	Chr3:100391829-100401195
XLOC_024248	LOC525938	0.0182855	-0.323011	Chr29:46054135-46059117
XLOC_014256	C19H17orf28	0.0182872	0.828918	Chr19:56975395-57185063
XLOC_006126	LOC100847118	0.0182872	-0.394416	Chr13:67999185-68027985
XLOC_021668	MIR2382,PGP	0.0183545	-0.335435	Chr25:1744510-1747366
XLOC_031705	ACSL6	0.0183681	0.321526	Chr7:23773518-23885469
XLOC_025369	SSX2IP	0.0183714	0.468356	Chr3:59590059-59651549
XLOC_027447	TOMM7	0.0183714	-0.421635	Chr4:31643800-31651172
XLOC_029580	SHISA8	0.0184006	-0.421647	Chr5:113418613-113422851
XLOC_003566	ROCK2	0.0184108	0.613385	Chr11:86501572-86587877
XLOC_018037	HEATR5A	0.0184287	0.548013	Chr21:42255953-42339674
XLOC_002561	RNF111	0.0185293	0.382372	Chr10:51288550-51380497
XLOC_017854	SNRPN,SNURF	0.0185518	-0.336528	Chr21:2555-25994
XLOC_032545	SNX2	0.0185518	0.305508	Chr7:32324546-32388805
XLOC_011197	USP38	0.0185518	0.431796	Chr17:14886598-14921845
XLOC_001707	CHD8	0.0185647	0.33394	Chr10:25780287-25917420
XLOC_007244	MTSS1	0.0185746	0.33283	Chr14:16970489-17140084
XLOC_003817	SNRNP200	0.0188259	0.344831	Chr11:2342981-2368292
XLOC_034881	HECA	0.0188401	0.299996	Chr9:77890436-77910585
XLOC_020913	IMPACT	0.0189282	0.406466	Chr24:32611655-32646496
XLOC_036023	PDZD11	0.0189422	-0.312242	ChrX:85450058-85453010
XLOC_029331	FGD4	0.0189812	0.465728	Chr5:77603061-77711557
XLOC_007508	EXOSC4	0.0190344	-0.36854	Chr14:1947197-1949139
XLOC_014283	ABCA6	0.0190413	0.397245	Chr19:62014708-62094400
XLOC_007704	TTC35	0.0190834	0.500489	Chr14:58123161-58175969
XLOC_001271	NA	0.0190973	-1.0644	Chr1:68253161-68255306
XLOC_021595	SNX8	0.0191061	-0.35846	Chr25:41480284-41533975
XLOC_032166	IBA57	0.019121	-0.349864	Chr7:2868669-2879155
XLOC_011159	TRIM2	0.019121	0.625183	Chr17:4308227-4436083
XLOC_034942	GTF2H5	0.019213	-0.40745	Chr9:96153561-96167609
XLOC_006488	PPDPF	0.019213	-0.38258	Chr13:54607895-54609543
XLOC_024702	TSPAN4	0.0192911	-0.362219	Chr29:50560711-50689304
XLOC_001860	HERC1	0.0194919	0.317735	Chr10:46241888-46456385
XLOC_007589	PCMTD1	0.019493	0.312616	Chr14:22667005-22717604
XLOC_035172	MED23	0.0195025	0.436089	Chr9:70517736-70573475
XLOC_019597	BOLA-NC1	0.0196153	0.506627	Chr23:28297946-28540122
XLOC_036887	LOC533597	0.0196153	0.33226	ChrX:134794874-134868063
XLOC_034178	LOC786798,MRPL50	0.0196153	-0.459975	Chr8:92711422-92751237
XLOC_013182	UBE2M	0.0196153	-0.319226	Chr18:65964091-65967276
XLOC_020130	NA	0.0196524	0.377347	Chr23:30315998-30325110
XLOC_009111	LOC100848399	0.0196546	0.81374	Chr15:65185898-65219692
XLOC_010357	NA	0.0197018	-0.468079	Chr16:71027463-71144896
XLOC_027535	2007-09-01	0.0197205	0.300812	Chr4:61611419-61710255
XLOC_007291	CHD7	0.0197517	0.365705	Chr14:28013591-28172656
XLOC_027104	GTPBP10	0.0198161	0.73731	Chr4:75013818-75132919
XLOC_027200	EXOC4	0.0198232	0.342618	Chr4:97791585-98596240
XLOC_026275	ATP6V0B	0.0198938	-0.30651	Chr3:102670947-102674697
XLOC_030716	ARAP2,LOC100299043	0.0199069	0.42885	Chr6:57067299-57307863
XLOC_026403	HDLBP	0.0199658	0.341866	Chr3:120904276-120960985
XLOC_006456	ITPA	0.0200325	-0.327259	Chr13:52449100-52462529
XLOC_007656	UBE2W	0.0200348	0.356697	Chr14:39227323-39295127
XLOC_016257	EIF3I	0.0200587	-0.298652	Chr2:122128558-122136316
XLOC_003464	AFTPH	0.0200785	0.312999	Chr11:62875569-62951592
XLOC_035893	ARMCX3	0.0201691	0.361673	ChrX:55421777-55430238
XLOC_016801	RPL26L1	0.0205246	-0.414411	Chr20:4625988-4632657
XLOC_014198	TIMP2	0.0205246	-0.335923	Chr19:54079296-54131054
XLOC_036173	C9HXorf21	0.0205288	0.36011	ChrX:118258631-118274458
XLOC_012992	LOC100848343	0.0205288	-0.485262	Chr18:57092219-57096754
XLOC_007737	MTDH	0.0205288	0.30941	Chr14:68796903-68854077
XLOC_022291	CSTF2T	0.0205317	0.348771	Chr26:6905321-8343635
XLOC_004019	RNF181	0.0205317	-0.313203	Chr11:49230785-49246356
XLOC_001708	SUPT16H	0.020542	0.327586	Chr10:25780287-25917420
XLOC_030378	TMEM33	0.020542	0.367184	Chr6:62464097-62484652
XLOC_031650	C7H19orf10	0.020642	-0.329688	Chr7:20683773-20716692
XLOC_026997	DLD	0.0206428	0.37962	Chr4:49230947-49340000
XLOC_010840	TBC1D9	0.0206428	0.478365	Chr17:17315230-17444424
XLOC_032232	KLF2	0.0208395	-0.33027	Chr7:6615481-6647880
XLOC_019858	CUTA	0.0210228	-0.325563	Chr23:7534215-7535954
XLOC_007516	NA	0.0211221	-0.326308	Chr14:2309218-2313733
XLOC_030728	NA	0.0211285	-0.410822	Chr6:60396515-60419972
XLOC_001938	SAMD4A	0.0211285	0.955974	Chr10:67295501-67520843
XLOC_021350	CCP110	0.0211832	0.528191	Chr25:17243600-17266262
XLOC_027258	LOC100300510,LOC509513	0.0211832	-0.417022	Chr4:106385706-106923617
XLOC_022357	UBTD1	0.0211832	-0.333959	Chr26:18574717-18625622
XLOC_020946	EPB41L3	0.0212128	0.446116	Chr24:39311431-39454415
XLOC_017646	LOC540222	0.0212892	0.516189	Chr21:55207709-55286438
XLOC_024651	CDK2AP2	0.0213905	-0.309908	Chr29:46033673-46035954
XLOC_025051	RIT1	0.0214095	0.323193	Chr3:14908140-14917340
XLOC_021504	ZP3	0.0214532	-0.524026	Chr25:34960638-34968378
XLOC_019846	HLA-DMB	0.0214727	-0.388908	Chr23:7186800-7193645
XLOC_035713	LOC100336550	0.0214974	0.886153	ChrX:14552732-14585743
XLOC_005339	MZT1	0.0214974	0.651795	Chr12:47766805-47781910
XLOC_025346	LOC100336443,LOC100336669,LOC783604	0.0215039	0.366661	Chr3:54252909-55046957
XLOC_029137	MARCH9	0.0215523	-0.384115	Chr5:56031255-56036194
XLOC_013986	MRPL45	0.0215523	-0.324967	Chr19:39602920-39622276
XLOC_015840	SNHG12,TAF12	0.0215648	-0.313199	Chr2:125394283-125462758
XLOC_009887	RC3H1	0.0215796	0.627021	Chr16:56770977-56793090
XLOC_015827	SERINC2	0.0216423	-0.348521	Chr2:122712858-122889605
XLOC_015583	MCM6	0.0216527	0.315054	Chr2:61821783-61861581
XLOC_027021	TMEM168	0.0216677	0.435323	Chr4:56128978-56912743
XLOC_033971	VCP	0.0216949	0.359498	Chr8:59731934-59746989
XLOC_022721	NA	0.0217333	0.442487	Chr26:44142829-44167465
XLOC_023241	KAT6A	0.021742	0.325779	Chr27:36530005-36636669
XLOC_005376	LOC781339	0.021742	0.34039	Chr12:69574458-69576660
XLOC_000239	PAK2	0.021742	0.296239	Chr1:71866886-71960954
XLOC_035871	BHLHB9,GPRASP1,LOC507696	0.0217585	0.393054	ChrX:50497235-50554799
XLOC_010386	NA	0.0217585	0.981344	Chr16:77033093-77040287
XLOC_007259	CEBPD	0.0219356	-0.334664	Chr14:20738813-20827774
XLOC_008247	COPB1	0.0219356	0.294943	Chr15:38764097-38800801
XLOC_014077	DHX8	0.0219356	0.33661	Chr19:44035969-44064759
XLOC_034343	NA	0.0219356	-1.1053	Chr8:30983362-30983737
XLOC_007242	KIAA0196	0.0219508	0.316171	Chr14:16666363-16719664
XLOC_026162	PDE4B	0.0220063	0.312592	Chr3:79284892-79876392
XLOC_033212	NA	0.0220202	0.610186	Chr7:52976190-53040804
XLOC_015667	FAM117B	0.02204	0.488902	Chr2:91475504-91548842
XLOC_009257	MPEG1	0.02204	0.354393	Chr15:83667090-83671187
XLOC_004052	VPS54	0.02204	0.420447	Chr11:62243372-62410556
XLOC_032299	CLEC17A	0.0220429	-0.34502	Chr7:12278344-12305562
XLOC_002588	ATP8B4	0.0220494	0.700625	Chr10:60331198-60647779
XLOC_013496	NA	0.0220682	1.19395	Chr18:59595752-59597665
XLOC_025848	RPS25	0.022096	-0.886827	Chr3:16507427-16507893
XLOC_000021	SCAF4	0.0223204	0.330063	Chr1:3049873-3111855
XLOC_033937	DOCK8	0.0223331	0.303186	Chr8:44307597-44545634
XLOC_000010	GART	0.0224189	0.336874	Chr1:1265737-1292033
XLOC_028877	PIM3	0.0224189	-0.34964	Chr5:120968863-120973251
XLOC_021745	ZC3H7A	0.0224638	0.3472	Chr25:10496106-10531446
XLOC_032864	CETN3	0.0225593	0.805948	Chr7:92290237-92307723
XLOC_015959	SDHB	0.0226227	-0.304003	Chr2:136125303-136154398
XLOC_031137	NA	0.0226341	0.983857	Chr6:71169849-71172183
XLOC_029622	C5H22orf40	0.0226441	-0.38633	Chr5:117240030-117248699
XLOC_000812	LOC100847171	0.0226503	0.42715	Chr1:80155217-80179263
XLOC_026582	NA	0.022752	0.363964	Chr3:28674903-28678022
XLOC_021368	EEF2K	0.0227536	0.317509	Chr25:20096853-20168977
XLOC_006900	NA	0.0228918	1.19744	Chr13:51403221-51404646
XLOC_013581	NA	0.0228918	-0.634952	Chr18:63736190-63736813
XLOC_020644	PQLC1	0.0229014	-0.321819	Chr24:795303-847007
XLOC_015082	HELZ	0.0229153	0.322933	Chr19:63753055-63919672
XLOC_012825	SERTAD1	0.0229635	-0.350371	Chr18:50040254-50043146
XLOC_005140	TPP2	0.0229879	0.316836	Chr12:82844294-82902879
XLOC_003240	LOC509109	0.0229884	0.304528	Chr11:6513823-6665155
XLOC_011028	ISCU	0.0230644	-0.313475	Chr17:66685451-66691604
XLOC_032369	EIF3G	0.023171	-0.32312	Chr7:15897381-15902004
XLOC_027082	SKAP2	0.0232022	0.303344	Chr4:69580420-69753794
XLOC_027571	CBX3	0.0233107	0.367723	Chr4:70184736-70195742
XLOC_028943	NR2C1	0.0233107	0.44078	Chr5:24882017-24922149
XLOC_008532	HSD17B12	0.0233815	0.371583	Chr15:74652014-74832436
XLOC_008188	NA	0.0235888	-1.1779	Chr15:29540495-29547295
XLOC_013811	DERL2	0.0235954	-0.302595	Chr19:26683194-26694040
XLOC_027864	NA	0.0235954	-0.867227	Chr4:54003788-54004107
XLOC_000607	SOD1	0.0235954	-0.29888	Chr1:3113947-3122642
XLOC_006353	ZEB1	0.0235954	0.486521	Chr13:34061281-34261303
XLOC_016907	PRKAA1	0.0236248	0.349054	Chr20:33688268-33718210
XLOC_019067	CCR5	0.0236422	0.529297	Chr22:53594217-53604043
XLOC_024359	LOC100848879,PCF11	0.0236657	0.304449	Chr29:12555260-12581254
XLOC_024193	LOC100847940	0.023671	0.427909	Chr29:44278779-44282121
XLOC_021418	CDIPT	0.0236719	-0.328895	Chr25:26646274-26651860
XLOC_010600	NA	0.0236997	-0.894726	Chr16:43582299-43585690
XLOC_036854	POLA1	0.0237388	0.390084	ChrX:125373064-125668437
XLOC_013911	FLII	0.0237641	0.354017	Chr19:34984287-35015449
XLOC_006623	CHD6	0.0240774	0.464767	Chr13:70724936-70926587
XLOC_031902	SMAD5	0.0240817	0.466986	Chr7:49155482-49218745
XLOC_002583	LOC536144	0.0241615	0.349351	Chr10:59572319-59644134
XLOC_003388	C11H2orf3	0.0242045	0.609537	Chr11:43787563-43870689
XLOC_018499	CMC1	0.0245193	-0.418418	Chr22:2685092-2765208
XLOC_001236	NA	0.0245453	-0.38192	Chr1:53979315-53980012
XLOC_013991	CISD3	0.0245598	-0.477143	Chr19:39938312-39976010
XLOC_019763	ATXN1,LOC100335353,LOC574091	0.0246804	0.31643	Chr23:40180268-40613365
XLOC_010025	ELK4	0.0246804	0.302491	Chr16:3201017-3219936
XLOC_036661	TAF1	0.0246804	0.376362	ChrX:84499140-84573347
XLOC_030733	RBM47	0.0247652	0.316236	Chr6:61032148-61311429
XLOC_019462	CNPY3	0.0247973	-0.304099	Chr23:16562932-16574182
XLOC_032702	BRD8	0.0249137	0.312579	Chr7:51185665-51214086
XLOC_027638	POT1	0.0249137	0.367588	Chr4:89877624-89976051
XLOC_028479	TDG	0.0249248	0.409682	Chr5:67973220-67994057
XLOC_005773	IL2RA	0.0249731	0.322466	Chr13:17540880-17589397
XLOC_021698	CREBBP	0.0250096	0.293866	Chr25:3048770-3169210
XLOC_002523	SOS2	0.0250096	0.349587	Chr10:43095394-43178383
XLOC_006649	LOC404103	0.025082	-0.461443	Chr13:74930435-75008385
XLOC_004303	LOC784805	0.0251354	-0.306316	Chr11:103668226-103672322
XLOC_020253	TMEM14C	0.0251354	-0.297771	Chr23:45265655-45272415
XLOC_035005	COX7A2	0.0251852	-0.354576	Chr9:15041835-15046951
XLOC_020677	SLC39A6	0.0251852	0.393139	Chr24:21317154-21339599
XLOC_011052	EMID1	0.0251944	-0.479029	Chr17:70612760-70684012
XLOC_032861	MEF2C	0.0252055	0.318992	Chr7:90605224-90762103
XLOC_022570	CPEB3	0.0252153	0.739053	Chr26:13490158-13764233
XLOC_016005	ITGAV	0.0252153	0.469897	Chr2:9647271-9760100
XLOC_023800	NA	0.0252153	0.893676	Chr28:8589737-8593685
XLOC_000773	OSBPL11	0.0252153	0.453863	Chr1:70572885-70664587
XLOC_012690	PSMB10	0.025216	-0.30039	Chr18:35540354-35542906
XLOC_025309	ALG14	0.0252566	-0.406	Chr3:48600595-48699631
XLOC_027026	NA	0.0252566	0.905509	Chr4:60257398-60322698
XLOC_018713	IFRD2	0.0252781	-0.492915	Chr22:50607909-50637639
XLOC_002557	GCNT3	0.025506	-1.02886	Chr10:50707609-50712733
XLOC_004984	N4BP2L1	0.025506	0.313794	Chr12:28544048-28688200
XLOC_034832	SYNCRIP	0.0255429	0.298001	Chr9:64721842-64752162
XLOC_035676	NDUFA1	0.0255436	-0.471909	ChrX:4068879-4072052
XLOC_004184	RNF144A	0.0255436	0.337967	Chr11:89870898-89999413
XLOC_014052	VPS25	0.0255436	-0.289331	Chr19:43446966-43451725
XLOC_008170	REXO2	0.0257003	-0.3874	Chr15:25292904-25304052
XLOC_012381	COX6B2	0.0257981	-0.974284	Chr18:62573343-62574837
XLOC_021908	POM121	0.025818	0.399397	Chr25:34332033-34356206
XLOC_006178	DBNDD2	0.0258598	-0.441179	Chr13:74457545-74462509
XLOC_007229	ASAP1	0.0258961	0.345043	Chr14:11327980-11697243
XLOC_020660	CD226	0.0259169	0.412805	Chr24:7576368-7674009
XLOC_027162	ARF5	0.0259344	-0.317765	Chr4:92624396-92627378
XLOC_024178	ARL2	0.026046	-0.349388	Chr29:43845377-43853178
XLOC_025413	DOCK7	0.0261436	0.44372	Chr3:83467727-83672799
XLOC_026892	CCDC132	0.026164	0.46769	Chr4:10432173-10564202
XLOC_000994	PPP2R3A	0.026164	-0.817786	Chr1:134190035-134394973
XLOC_014605	C19H17orf59	0.0262996	-0.345977	Chr19:28443495-28445326
XLOC_030552	NA	0.0262996	0.585262	Chr6:109291345-109297637
XLOC_015877	STMN1	0.0262996	-0.311679	Chr2:127773926-127779431
XLOC_012857	CD79A	0.0263336	-0.365183	Chr18:51679282-51682971
XLOC_011258	GUCY1B3	0.0263339	0.320335	Chr17:44498804-44569932
XLOC_017826	APOPT1	0.0263821	-0.393412	Chr21:69847358-69874000
XLOC_030685	HERC3	0.0263821	0.31364	Chr6:37470195-37624947
XLOC_030494	LOC505766	0.0264202	0.341029	Chr6:95299037-95441926
XLOC_017566	UBE2Q2	0.0264261	0.341942	Chr21:31649516-31712641
XLOC_000746	POLQ	0.0264521	0.750554	Chr1:66552010-66659954
XLOC_021013	LMAN1	0.0264986	0.368647	Chr24:58793983-58815926
XLOC_030630	OSTC	0.0264986	-0.311958	Chr6:17789595-17801313
XLOC_032773	CSF1R	0.02653	0.405628	Chr7:63379474-63410973
XLOC_019729	FAM65B	0.0265687	0.348304	Chr23:32552699-32786335
XLOC_014996	SYNGR2	0.0265687	-0.323825	Chr19:54611055-54614829
XLOC_014912	CD79B	0.0267033	-0.339764	Chr19:48783602-48787968
XLOC_018982	CACNA1D	0.0267157	1.07562	Chr22:47625557-48066942
XLOC_012333	LOC100299712	0.0267157	0.400996	Chr18:59692585-59753364
XLOC_033285	NA	0.0267157	0.849561	Chr7:77581019-77581695
XLOC_011518	SLC25A1	0.0267157	-0.30946	Chr17:74633355-74635952
XLOC_024635	ZDHHC24	0.0267157	-0.435323	Chr29:45199496-45229815
XLOC_030852	LOC100849029	0.026737	0.293862	Chr6:94170227-94218518
XLOC_026616	NA	0.026737	0.431831	Chr3:34278952-34280531
XLOC_018924	ITPR1	0.026951	0.361587	Chr22:21614058-21969891
XLOC_000140	NBAS	0.0269823	0.87078	Chr1:44792323-44835585
XLOC_026989	PIK3CG	0.0269823	0.293164	Chr4:48267524-48305779
XLOC_009953	BATF3	0.0270241	-0.450945	Chr16:72740432-72754038
XLOC_007505	MAF1	0.0270462	-0.336445	Chr14:1921781-1929903
XLOC_009281	THYN1	0.0270549	-0.339001	Chr15:84777777-84860723
XLOC_000785	RNF168	0.0270583	0.342726	Chr1:71626009-71653313
XLOC_005906	LOC515358	0.0270656	-0.324514	Chr13:44229669-44230472
XLOC_011213	LOC783390	0.0270681	0.544915	Chr17:19435009-19438716
XLOC_034810	NA	0.027101	0.584099	Chr9:60827026-61240933
XLOC_004248	DPM2	0.0271294	-0.32308	Chr11:98612578-98615633
XLOC_001045	FAM207A	0.0271294	0.655918	Chr1:145142520-145179364
XLOC_023670	PCBD1	0.0271294	-0.427108	Chr28:27226791-27231724
XLOC_019870	SPDEF	0.0271294	-0.465176	Chr23:8537366-8554696
XLOC_027737	ZNF467	0.0271294	-0.450163	Chr4:113423139-113434456
XLOC_032198	MPV17L2	0.0271844	-0.367251	Chr7:4950064-4953210
XLOC_000740	GSK3B,LOC100847181	0.0271899	0.313945	Chr1:65240441-65463921
XLOC_033618	LPL	0.02722	0.502437	Chr8:67481088-67511293
XLOC_005446	CARS2	0.0272317	-0.34141	Chr12:89251276-89270403
XLOC_000793	DLG1	0.0272495	0.413099	Chr1:72117347-72391186
XLOC_025286	VAV3	0.0272495	0.337863	Chr3:35428057-35862958
XLOC_014002	CDK12,LOC100848168	0.0273653	0.297587	Chr19:40327030-40591929
XLOC_003526	ASXL2	0.0274458	0.443206	Chr11:73533435-73647323
XLOC_018131	DICER1	0.0274749	0.339003	Chr21:61508627-61560046
XLOC_007232	FAM49B	0.0274749	0.299286	Chr14:11747235-11871731
XLOC_015441	NA	0.0274749	-0.519782	Chr19:55878285-55903729
XLOC_021752	PARN	0.0274749	0.306144	Chr25:13455796-13634777
XLOC_000381	KPNA4	0.0276406	0.29534	Chr1:107774109-107840653
XLOC_004012	RMND5A	0.0276406	0.290129	Chr11:48005910-48066358
XLOC_010041	C16H1orf116,YOD1	0.0276991	0.496169	Chr16:4685887-4725595
XLOC_009680	IARS2	0.0276991	0.319468	Chr16:24285716-24433807
XLOC_000735	CD80	0.0277015	0.311761	Chr1:64892076-64921408
XLOC_012815	FBL	0.0277015	-0.290752	Chr18:49659187-49718961
XLOC_031396	FKBP8	0.0277413	-0.389313	Chr7:4564684-4574949
XLOC_019006	TEX264	0.0278248	-0.297896	Chr22:49687725-49718008
XLOC_017648	FANCM,MIS18BP1	0.0278659	0.44625	Chr21:55336791-55549383
XLOC_012041	SDHAF1	0.0279048	-0.357107	Chr18:46857106-46858153
XLOC_032403	ACP5	0.0279654	-0.335124	Chr7:17134322-17138118
XLOC_011445	ZMAT5	0.0279833	-0.460483	Chr17:71015368-71038221
XLOC_020004	ICK	0.027995	0.399275	Chr23:24981048-25027275
XLOC_007354	TRPS1	0.0280645	0.421714	Chr14:50844063-51070582
XLOC_025634	LRRFIP1	0.0280669	0.288098	Chr3:117707633-117869820
XLOC_013805	MED31	0.028099	-0.407045	Chr19:25840142-25849307
XLOC_015176	NA	0.0281496	-0.754142	Chr19:18217908-18222076
XLOC_011521	C17H22orf39	0.0281942	-0.320057	Chr17:74711361-74715836
XLOC_001943	LGALS3	0.02822	-0.314807	Chr10:67843327-67861114
XLOC_003758	TMEM203	0.0282419	-0.296042	Chr11:105892521-105893999
XLOC_013672	GGNBP2	0.0282744	0.299539	Chr19:13201905-13235518
XLOC_003660	URM1	0.0283203	-0.291878	Chr11:98975128-98996707
XLOC_035080	CDC40	0.0284329	0.381257	Chr9:40471777-40519845
XLOC_000777	LRCH3	0.0284329	0.400717	Chr1:70839587-70947217
XLOC_002489	OIP5	0.0284725	0.45234	Chr10:36873693-36936267
XLOC_003912	SRSF7	0.0284725	-0.301843	Chr11:21105337-21110855
XLOC_005795	MLLT10	0.0285817	0.389091	Chr13:23031041-23238376
XLOC_026631	NA	0.0285817	0.996147	Chr3:41859191-42107317
XLOC_015695	MAP2	0.0288794	0.399553	Chr2:97693583-97991789
XLOC_000802	OSTN	0.0288794	0.96175	Chr1:76685698-76732640
XLOC_035014	HMGN3	0.0288846	-0.362786	Chr9:19000145-19035966
XLOC_004813	NA	0.0289264	-0.797287	Chr11:101442980-101448316
XLOC_013952	ZNF652	0.0289264	0.300472	Chr19:37873423-37941747
XLOC_008798	CD3D	0.0289969	-0.368445	Chr15:29455582-29460900
XLOC_019479	VEGFA	0.0289969	0.565647	Chr23:17255560-17271314
XLOC_010966	TAOK3	0.0290442	0.304031	Chr17:59216626-59325295
XLOC_006700	ADNP	0.0291457	0.295105	Chr13:79545672-79576674
XLOC_035963	BRWD3	0.0291457	0.433553	ChrX:70897895-71096618
XLOC_006588	EIF6,LOC100295424	0.0291685	-0.31265	Chr13:65203913-65212172
XLOC_023035	LOC100847523,NRG1	0.0291807	-0.438911	Chr27:27623937-27859194
XLOC_013951	PHB	0.029224	-0.298205	Chr19:37828747-37840201
XLOC_000063	MRPL39	0.0292354	-0.391	Chr1:10201935-10217711
XLOC_000254	ATP13A3	0.0292524	0.426677	Chr1:73677651-73735438
XLOC_006764	NA	0.0292524	1.1172	Chr13:17380149-17457871
XLOC_026120	RPF1	0.0294959	0.398668	Chr3:59792019-59809111
XLOC_028480	HCFC2	0.0294968	0.417518	Chr5:68052160-68102221
XLOC_021543	CYP3A5	0.0295524	0.590376	Chr25:36995860-37044727
XLOC_025919	HIST2H2AA4	0.0295524	-0.390761	Chr3:20727477-20801332
XLOC_029637	LOC100337462	0.0296303	-0.711169	Chr5:119895506-120032069
XLOC_021407	BOLA2B	0.0297074	-0.3697	Chr25:26385987-26392235
XLOC_027631	NDUFA5	0.0297074	-0.507805	Chr4:88655136-88673627
XLOC_026141	RABGGTB	0.0297074	0.527529	Chr3:69315775-69324224
XLOC_000646	USP25	0.0297074	0.304368	Chr1:20657832-20871441
XLOC_023267	UBE2E2	0.0298252	-0.386938	Chr27:42203433-42410135
XLOC_007251	FBXO32	0.029856	0.407271	Chr14:17897046-17957168
XLOC_005127	RAP2A	0.029856	0.363942	Chr12:78506899-78549444
XLOC_020133	NA	0.0299062	-0.324091	Chr23:30366643-30367070
XLOC_001666	DAD1	0.0299204	-0.338066	Chr10:22073310-22171880
XLOC_014751	IKZF3	0.0299204	0.3676	Chr19:40773384-40864414
XLOC_037078	NA	0.0299204	-1.08014	ChrX:54733352-54735375
XLOC_030762	SCFD2	0.0299204	0.380121	Chr6:70179363-70585287
XLOC_027471	PTPN12	0.0299575	0.339033	Chr4:43832452-43926686
XLOC_011230	C17H4orf29	0.0300058	0.614111	Chr17:30104667-30143896
XLOC_022979	TRAPPC11	0.0300058	0.34804	Chr27:13412792-13454690
XLOC_028864	SELO	0.0300282	-0.295574	Chr5:119770355-119813789
XLOC_009962	NA	0.0300671	0.508919	Chr16:73790179-73880174
XLOC_011192	ABCE1	0.0301418	0.33506	Chr17:13332682-13448036
XLOC_022647	PCGF6	0.0301418	0.7063	Chr26:24151937-24183882
XLOC_008562	SLC39A13	0.0301418	-0.336461	Chr15:78442312-78451074
XLOC_009847	MRPL20	0.0301599	-0.336864	Chr16:52383352-52386463
XLOC_026408	PDCD1	0.0301599	-0.44039	Chr3:121284542-121294475
XLOC_030871	PLAC8	0.0301657	-0.346034	Chr6:99610640-99699318
XLOC_010271	KDM5B	0.0302013	0.324042	Chr16:55240150-55306135
XLOC_005994	PSMA7	0.0302053	-0.282314	Chr13:55501436-55506984
XLOC_025963	ATP1A1	0.030263	0.295833	Chr3:27002621-27035616
XLOC_005034	PSPC1	0.030263	0.320667	Chr12:36529630-36653250
XLOC_021616	POLR3K	0.0303226	-0.392795	Chr25:110166-112912
XLOC_008315	TAF10,TPP1	0.0303529	-0.286076	Chr15:47065378-47082099
XLOC_032866	LYSMD3	0.0305778	0.489413	Chr7:92437734-92451768
XLOC_020761	PSMG2	0.0306148	-0.30651	Chr24:43515557-43525529
XLOC_013800	ANKFY1	0.0306252	0.597805	Chr19:25322926-25496726
XLOC_029339	CCDC91	0.0306338	0.402582	Chr5:81582316-81992564
XLOC_010654	NA	0.0306757	-0.583138	Chr16:55476838-55479224
XLOC_027117	H2AFV	0.0307473	-0.292164	Chr4:77389292-77401089
XLOC_025081	JTB	0.0307632	-0.295175	Chr3:16519177-16527318
XLOC_019458	LOC100847710,UBR2	0.0308169	0.297304	Chr23:16263598-16390351
XLOC_032664	KLF16	0.0308239	-0.309411	Chr7:45787497-45801206
XLOC_018816	IQSEC1	0.0308487	-0.353042	Chr22:59557639-59559489
XLOC_028573	CASC1	0.0308614	0.887809	Chr5:85217885-85411123
XLOC_010793	KLHL2	0.0309028	0.356622	Chr17:311814-483097
XLOC_018522	PDCD6IP	0.0309295	0.296396	Chr22:8092144-8163951
XLOC_005307	NA	0.0309586	-0.766715	Chr12:32842325-32844825
XLOC_002156	PTGER2	0.0311519	0.444636	Chr10:11771218-11788939
XLOC_010446	NA	0.0311977	-0.919184	Chr16:2274747-2311106
XLOC_032448	ALKBH7	0.0312019	-0.404455	Chr7:19297254-19298870
XLOC_005257	INTS6	0.0312059	0.315907	Chr12:20856478-20974335
XLOC_009910	TOR1AIP1	0.0312059	0.305961	Chr16:62489846-62579444
XLOC_007352	EIF3H	0.0313383	-0.289419	Chr14:49733171-49830427
XLOC_008746	NPAT	0.0313383	0.455389	Chr15:18054140-18108162
XLOC_028458	APAF1	0.0313873	0.35249	Chr5:63122519-63227721
XLOC_024199	FAM89B,SSSCA1	0.0313873	-0.297275	Chr29:44417685-44423824
XLOC_015518	SAP130	0.0313881	0.336066	Chr2:4383804-4461738
XLOC_024115	PPP1R32	0.0314235	1.14142	Chr29:40643155-40657395
XLOC_001655	PSMB5	0.0314235	-0.330122	Chr10:21658160-21663680
XLOC_036080	LOC100301478	0.0314403	0.716015	ChrX:93102053-93163445
XLOC_008522	C15H11orf74	0.0315449	-0.601461	Chr15:67841757-67911890
XLOC_004982	STARD13	0.0315965	0.62861	Chr12:27865961-28034409
XLOC_028800	LOC784935,MIR1281	0.0315981	0.300222	Chr5:112801432-112865881
XLOC_013298	NA	0.0316073	0.506315	Chr18:23933161-23935883
XLOC_008559	NR1H3	0.0316471	-0.323471	Chr15:78323083-78330262
XLOC_016236	NCL	0.0316687	0.346413	Chr2:120039422-120049394
XLOC_009778	CTNNBIP1	0.0317332	-0.433437	Chr16:44530389-44560031
XLOC_001568	PAPD4	0.0317405	0.331273	Chr10:10549820-10611369
XLOC_021064	NA	0.0317502	0.414893	Chr24:21682654-21685190
XLOC_003971	EFEMP1	0.0317813	0.801056	Chr11:38338743-38494392
XLOC_002128	SFXN1	0.0317813	0.341405	Chr10:5550698-5612682
XLOC_006571	COMMD7	0.0318949	-0.287489	Chr13:62647176-62675887
XLOC_003548	PUM2	0.0318949	0.283577	Chr11:78552666-78670099
XLOC_008200	TRAPPC4	0.0318949	-0.310492	Chr15:30118077-30121427
XLOC_003541	ATAD2B,KLHL29	0.0319107	0.38727	Chr11:75141121-75623195
XLOC_015049	DNAI2	0.0319877	-1.22114	Chr19:57758941-57788970
XLOC_036007	RPS4X	0.0319877	-0.436873	ChrX:83532066-83536490
XLOC_016265	LOC100847376	0.0320828	-0.381152	Chr2:122712858-122889605
XLOC_006332	FRMD4A	0.0321885	0.682696	Chr13:28625360-28961637
XLOC_000507	ABCG1	0.0322453	0.352249	Chr1:143988981-144059301
XLOC_001273	NA	0.0322534	-1.11166	Chr1:69732360-69732706
XLOC_019026	C22H3orf54	0.0323999	-0.470298	Chr22:51001106-51003289
XLOC_032224	F2RL3	0.0323999	-0.543322	Chr7:5995746-6100726
XLOC_012109	LOC100848940	0.0323999	-0.303372	Chr18:50898692-51125517
XLOC_002018	SIPA1L1	0.0323999	0.301997	Chr10:83240824-83626268
XLOC_026093	LOC100337426	0.0324384	-1.04151	Chr3:53472278-53472889
XLOC_024599	ZNHIT2	0.0324577	-0.42475	Chr29:43986414-43987903
XLOC_008534	C15H11orf96	0.0325401	-0.939141	Chr15:74915917-74917297
XLOC_031416	ABHD8	0.0325876	-0.322235	Chr7:5744633-5751714
XLOC_003267	AUP1	0.0325876	-0.293238	Chr11:10093114-10096146
XLOC_000333	LOC616200	0.0325876	-0.358669	Chr1:93132588-93140434
XLOC_031929	EIF4EBP3	0.0325975	0.297311	Chr7:53294398-53421255
XLOC_024545	FTH1	0.0326583	-0.435495	Chr29:41172507-41175172
XLOC_015983	UGGT1	0.0326765	0.295202	Chr2:4222277-4333404
XLOC_014125	DDX42	0.0327455	0.287433	Chr19:48682934-48727905
XLOC_009104	CSTF3	0.0328067	0.327328	Chr15:64478053-64584317
XLOC_032043	GALNT10	0.0328366	0.327973	Chr7:67444051-67697017
XLOC_019145	NA	0.0329397	-0.924548	Chr22:302760-303332
XLOC_011979	PDCD5	0.0329397	-0.459428	Chr18:43254111-43260912
XLOC_033702	PHF2	0.0329397	0.333136	Chr8:86327403-86424892
XLOC_035276	SERAC1	0.0329397	0.547185	Chr9:96099073-96153333
XLOC_026309	KCNQ4	0.032985	-0.788381	Chr3:105975378-106035021
XLOC_026427	NA	0.032985	0.437302	Chr3:3225757-3229731
XLOC_026035	PRPF38B	0.032985	0.335461	Chr3:34784827-34794507
XLOC_030416	SRP72	0.032985	0.301378	Chr6:73351378-73538894
XLOC_010238	B3GALT6	0.0330609	-0.419042	Chr16:52464693-52487312
XLOC_019082	LOC100847343	0.0330611	-0.326244	Chr22:54808940-54835966
XLOC_012080	MED29	0.033102	-0.356092	Chr18:49319228-49375694
XLOC_025889	PSMB4	0.033102	-0.287461	Chr3:19412240-19414598
XLOC_030771	CLOCK	0.0331431	0.855812	Chr6:72468262-72990747
XLOC_004369	TMEM141	0.0331431	-0.47598	Chr11:106375056-106376849
XLOC_029108	CAND1	0.0331802	0.288237	Chr5:46710067-46754014
XLOC_033660	DPYSL2	0.0331802	0.307414	Chr8:75089253-75168971
XLOC_035054	LOC100847651	0.0331802	0.401818	Chr9:33543883-33550126
XLOC_031846	CFD	0.0331828	-0.385914	Chr7:45029974-45050768
XLOC_015521	WDR33	0.0331828	0.31691	Chr2:4608386-4730620
XLOC_019969	CLIC5	0.0332932	0.310203	Chr23:19162634-19333272
XLOC_028547	NA	0.033326	0.739395	Chr5:77603061-77711557
XLOC_011013	GLTP	0.03343	-0.297304	Chr17:65628779-65651242
XLOC_004046	XPO1	0.03343	0.30814	Chr11:60068093-60112020
XLOC_006128	RALGAPB	0.033487	0.294732	Chr13:68040808-68116322
XLOC_001060	UBE2G2	0.033487	-0.287776	Chr1:146113516-146122162
XLOC_033973	STOML2	0.0335113	-0.286502	Chr8:59768558-59771818
XLOC_022923	NA	0.0335402	-0.817218	Chr26:51250592-51252614
XLOC_032784	DCTN4	0.0335404	0.328818	Chr7:64074617-64108372
XLOC_028381	DDIT3	0.0335404	-0.343617	Chr5:56285007-56307931
XLOC_003312	RASGRP3	0.0335404	0.332478	Chr11:16052419-16137875
XLOC_036027	OPHN1	0.0335499	0.862163	ChrX:87288300-87930196
XLOC_004379	LOC613699	0.0335615	0.678944	Chr11:106854042-107259028
XLOC_023410	NTPCR	0.0335615	-0.322497	Chr28:5872191-5910469
XLOC_036214	EIF1AX	0.0335874	-0.336774	ChrX:130307326-130317159
XLOC_010362	FLVCR1	0.0335874	0.40099	Chr16:72568171-72596973
XLOC_020765	RNMT	0.0335874	0.367885	Chr24:43942057-43970309
XLOC_032865	MBLAC2	0.033601	0.701692	Chr7:92366906-92391409
XLOC_025518	ERI3	0.0336166	-0.332434	Chr3:102290294-102430776
XLOC_023500	FUT11,SEC24C	0.0336482	0.290477	Chr28:29810441-29851653
XLOC_012081	ZFP36	0.0336482	-0.314115	Chr18:49319228-49375694
XLOC_008883	EIF3F	0.033742	-0.321295	Chr15:45130475-45138883
XLOC_026074	ABCD3	0.0338137	0.405062	Chr3:49136316-49225714
XLOC_034730	GOPC	0.0338137	0.392339	Chr9:33628714-33668902
XLOC_016352	LOC515042	0.0338137	-0.319192	Chr2:131410539-131414758
XLOC_009768	MTOR	0.0338137	0.297328	Chr16:43273592-43397008
XLOC_014426	NF1	0.0338137	0.578327	Chr19:19116471-19306727
XLOC_030143	NA	0.0338137	-0.885458	Chr5:113787479-113790157
XLOC_015719	PNKD	0.0338137	-0.322238	Chr2:107020656-107093550
XLOC_020804	RAB27B	0.0339691	0.38452	Chr24:54653891-54721235
XLOC_018615	RYBP	0.0339691	0.326129	Chr22:29307067-29396471
XLOC_027474	CCDC146	0.0339822	0.378006	Chr4:44061010-44269638
XLOC_013938	MRPL27	0.0339822	-0.317414	Chr19:36934822-36959677
XLOC_012495	UQCRFS1	0.0340087	-0.284281	Chr18:1021247-1026029
XLOC_016833	TRIM23	0.0340108	0.525784	Chr20:13891728-13929450
XLOC_023163	KIAA1430	0.0340454	0.469516	Chr27:14552421-14579529
XLOC_026053	CDC14A	0.0340541	0.4277	Chr3:42917295-43107421
XLOC_007445	C14H8orf59	0.0341171	-0.563957	Chr14:79754127-79796816
XLOC_001927	GATM	0.0341171	0.405382	Chr10:65325341-65341356
XLOC_000834	POLR2H	0.0341171	-0.29369	Chr1:83437864-83465952
XLOC_029012	LARP4	0.0341753	0.570736	Chr5:29600736-29670495
XLOC_035847	RPL10	0.0341753	-0.471717	ChrX:40364798-40367160
XLOC_012051	LOC100848226	0.0344067	0.868814	Chr18:47278601-47552376
XLOC_033981	TLN1	0.0344298	0.412845	Chr8:60280810-60312239
XLOC_030396	DCUN1D4	0.0344903	0.431502	Chr6:69355763-69437789
XLOC_010247	GLTPD1	0.0344903	-0.285889	Chr16:52572632-52576516
XLOC_026864	NA	0.0344903	-0.948271	Chr3:118394922-118397348
XLOC_031499	LPHN1	0.0345582	-0.332891	Chr7:12610630-12661889
XLOC_010342	IVNS1ABP	0.0346596	0.288893	Chr16:67764139-67785868
XLOC_008868	AMPD3	0.0347068	0.320277	Chr15:42719220-42808342
XLOC_001421	NA	0.0347068	-0.682229	Chr1:131570632-131573733
XLOC_022313	RPP30	0.0347068	-0.380587	Chr26:12531271-12559201
XLOC_036586	ACSL4	0.0347755	0.285158	ChrX:62473746-62551845
XLOC_027448	FAM126A	0.0347771	0.432285	Chr4:31730888-31825451
XLOC_027259	LOC100295614	0.0348375	-0.481995	Chr4:106385706-106923617
XLOC_024165	GPR137	0.0348554	-0.314817	Chr29:43202102-43206667
XLOC_005730	NA	0.0349022	1.00498	Chr12:90900402-90901962
XLOC_010802	PLRG1	0.0349107	0.312713	Chr17:2894582-2914803
XLOC_032417	CTXN1	0.0349163	-0.960474	Chr7:17904973-17906042
XLOC_004937	CYSLTR2	0.0349336	0.464792	Chr12:18525290-18531749
XLOC_036740	NA	0.0349336	-0.632315	ChrX:95330172-95330627
XLOC_024216	PACS1	0.0349336	0.313182	Chr29:44818904-44949903
XLOC_027470	RSBN1L	0.0349336	0.326485	Chr4:43694761-43822222
XLOC_000972	RASA2	0.0349814	0.389383	Chr1:128342609-128468041
XLOC_036360	LOC100847396	0.0350197	0.443628	ChrX:18095591-18099192
XLOC_008709	MRE11A	0.0350197	0.35733	Chr15:1637541-1716775
XLOC_010761	NA	0.0350197	0.906271	Chr16:73790179-73880174
XLOC_016096	SF3B1	0.0350197	0.313588	Chr2:86349234-86387066
XLOC_022584	ALDH18A1	0.0352986	0.355881	Chr26:16954137-16995347
XLOC_010976	MED13L	0.0352986	0.325233	Chr17:60900471-61151574
XLOC_033940	PTAR1	0.0352986	0.399191	Chr8:46129517-46180434
XLOC_031880	NA	0.0353471	-0.392085	Chr7:47290832-47301749
XLOC_019938	CCND3	0.0353765	-0.383848	Chr23:15696868-15802397
XLOC_012547	LOC100847807	0.0353947	-1.04341	Chr18:10865295-10875699
XLOC_014490	PRPF8	0.0353947	0.331575	Chr19:23324600-23357411
XLOC_035006	TMEM30A	0.0355274	0.290782	Chr9:15055302-15102810
XLOC_016133	KLF7	0.0356026	0.373985	Chr2:95776539-95903645
XLOC_005999	SYCP2	0.0356152	0.961057	Chr13:57125793-57198168
XLOC_006098	ERGIC3	0.0356241	-0.283249	Chr13:65435598-65448951
XLOC_006550	LOC508212	0.0356376	-0.473793	Chr13:61231139-61237047
XLOC_022484	PLEKHA1	0.0357584	0.364388	Chr26:42579691-42636461
XLOC_004853	NA	0.0357897	-1.09296	Chr11:104802693-104803078
XLOC_014973	CHMP6	0.0358645	-0.284651	Chr19:52290597-52297889
XLOC_002947	NA	0.0359886	-0.784312	Chr10:42960284-43037861
XLOC_025226	SIKE1	0.0360195	0.40333	Chr3:28665521-28674819
XLOC_017823	EIF5	0.0360519	0.276909	Chr21:69638149-69647826
XLOC_001869	RORA	0.0360663	0.352278	Chr10:48949516-49763592
XLOC_001891	RSL24D1	0.0360663	-0.369713	Chr10:55165841-55179464
XLOC_010911	SLC15A4	0.0360719	-0.287628	Chr17:49336389-49366145
XLOC_001855	PPIB	0.0360779	-0.330483	Chr10:45874880-45886880
XLOC_004263	C11H9orf114	0.0364202	-0.331762	Chr11:99284395-99334996
XLOC_001454	NA	0.0365135	0.390576	Chr1:144731516-144736515
XLOC_019074	CCR9	0.0365826	-0.354882	Chr22:54036742-54057282
XLOC_013857	MPDU1	0.0365826	-0.286475	Chr19:27925700-27945308
XLOC_033954	TRPM6	0.0365826	0.453727	Chr8:51114364-51226474
XLOC_013813	C1QBP	0.0367336	-0.285587	Chr19:26724672-26730101
XLOC_025335	GBP7	0.0367336	0.381013	Chr3:54031911-54060955
XLOC_036311	THOC2	0.0367336	0.337716	ChrX:7577271-7696357
XLOC_009771	MASP2	0.0367554	0.407204	Chr16:43463069-43486761
XLOC_018851	SLC4A7	0.0367663	0.357527	Chr22:1746256-1877841
XLOC_033655	DOCK5	0.0368601	0.368046	Chr8:73409038-73694690
XLOC_035322	PSMB1	0.0368601	-0.284186	Chr9:105655747-105673470
XLOC_012581	ANKRD11,LOC100299071	0.0368987	0.275956	Chr18:14371004-14491760
XLOC_001874	GTF2A2	0.03704	-0.300537	Chr10:50655753-50687542
[truncated: 236 more rows]
