# Supplementary material for: Different Blood Cell-Derived Transcriptome Signatures in Cows Exposed to Vaccination Pre- or Postpartum
Source: PLoS One. 2015 Aug 28;10(8):e0136927. doi: 10.1371/journal.pone.0136927 (PMC4552870; doi:10.1371/journal.pone.0136927)
Supplement: S3 Table — Gene_ID: official locus name or previously unknown locus (NA). LogFC: log fold change between expression levels prior to and after vaccination provided for cow groups AC and BC respectively. Significance threshold: q<0.05. (XLSX) [file pone.0136927.s003.xlsx]

## Sheet: Loci affected in both groups
Transcript_ID	gene_ID	q-value_AC	logFC_AC	q-value_BC	logFC_BC	chromosome position
XLOC_032517	NA	3.80126e-26	2.40303	7.45957e-05	1.03387	Chr7:23691034-23693027
XLOC_021183	HBM	5.91807e-25	2.3159	0.00619638	-1.10843	Chr25:208738-209520
XLOC_030313	HPGDS	1.12682e-07	1.94884	0.0054425	1.17626	Chr6:31694747-31731332
XLOC_009353	NA	2.14348e-06	1.39029	0.0151309	1.00552	Chr15:29115588-29119925
XLOC_020246	C23H6orf105	3.46141e-06	-1.07411	0.0132324	0.790745	Chr23:44468891-44536870
XLOC_032756	RBM27	1.26663e-05	1.16734	0.000122089	0.924348	Chr7:59405951-59467393
XLOC_031613	NA	1.7565e-05	0.990698	0.00012602	0.964024	Chr7:18440485-18462558
XLOC_026045	NA	1.7565e-05	1.77736	0.0110888	1.11744	Chr3:41859191-42107317
XLOC_027006	LOC100335800	2.26907e-05	1.24401	0.0010134	-0.704827	Chr4:50703554-50943595
XLOC_030849	SEPT11	9.37321e-05	0.613168	4.11639e-05	0.623673	Chr6:93528979-93631661
XLOC_017122	GHR	0.000150671	1.3587	0.00313422	1.13885	Chr20:31848951-32199996
XLOC_026631	NA	0.000529387	1.41207	0.0285817	0.996147	Chr3:41859191-42107317
XLOC_006279	GATA3	0.000536916	0.594904	0.000619833	0.484316	Chr13:15983000-16003740
XLOC_011383	OAS1	0.000649805	0.486246	0.000436504	0.456568	Chr17:63649734-63678212
XLOC_029431	LOC100294723	0.000745671	0.683538	4.32838e-06	0.718707	Chr5:100822880-100850115
XLOC_000637	C1H21orf91	0.00157556	1.08768	0.000777196	1.08927	Chr1:18604155-18752934
XLOC_003248	IL18R1	0.00232558	0.590709	0.00471355	0.529154	Chr11:7146069-7182895
XLOC_032867	LOC507513	0.00244671	-0.568946	0.0495402	0.471533	Chr7:93039246-93058891
XLOC_011385	RPH3A	0.00345905	-0.771002	0.0114168	0.721824	Chr17:63682757-63748794
XLOC_000769	HEG1	0.00368546	0.636875	1.77221e-05	0.613749	Chr1:70022770-70106415
XLOC_002513	RPS29	0.00372667	0.470696	5.78387e-07	-0.759843	Chr10:42669270-42671123
XLOC_025912	ANP32E	0.00462703	1.12927	0.0112394	1.3065	Chr3:20453011-20467891
XLOC_030311	NA	0.00504177	0.687749	0.00489924	0.692015	Chr6:31333454-31567364
XLOC_000501	MX2	0.00551057	0.490847	1.24441e-05	0.61689	Chr1:143048267-143156797
XLOC_032365	LOC100300806	0.00556617	-0.595601	0.00129804	0.562881	Chr7:15689614-15721936
XLOC_016280	ATPIF1	0.0061782	0.619568	0.000329299	-0.694286	Chr2:125727884-125730206
XLOC_002518	NA	0.0069277	1.50678	0.00634546	-0.973638	Chr10:42877894-42878191
XLOC_000887	GPR160	0.00776552	0.660083	0.000506713	0.763444	Chr1:97985751-98141306
XLOC_010026	SLC45A3	0.00785773	1.20161	0.00218589	-0.962343	Chr16:3243208-3250721
XLOC_005239	LPAR6	0.00833805	0.65501	0.000899083	0.633538	Chr12:18196464-18316589
XLOC_017852	LOC444875, IgM	0.00881775	-0.597808	0.000230739	0.690659	Chr21:71449799-71596399
XLOC_027142	LOC100295352,LOC100295719	0.0142555	0.59237	0.000928759	-0.552192	Chr4:83340032-83441470
XLOC_010991	OAS1	0.016629	0.386793	0.000732165	0.419813	Chr17:63649734-63678212
XLOC_035232	RAET1G	0.016629	0.786338	0.00311076	0.967907	Chr9:85627495-85838394
XLOC_022484	PLEKHA1	0.0178718	0.532277	0.0357584	0.364388	Chr26:42579691-42636461
XLOC_031546	NA	0.0255578	0.703426	0.000616922	1.13753	Chr7:15296342-15320831
XLOC_021475	RN18S1	0.0290605	0.485787	0.00824817	-0.42193	Chr25:32367420-32471302
XLOC_032496	NA	0.0303153	-0.409153	0.000226712	-0.460416	Chr7:22400494-22409088
XLOC_020913	IMPACT	0.0316213	0.493628	0.0189282	0.406466	Chr24:32611655-32646496
XLOC_033700	WNK2	0.0321588	0.620984	0.0482789	0.540111	Chr8:85984691-86130772
XLOC_013788	LOC786649	0.0326184	0.410388	0.000497691	0.455309	Chr19:24272314-24458767
XLOC_020690	RNF125	0.0334334	1.08951	0.0176314	0.657663	Chr24:25448891-25496810
XLOC_019491	ENPP4	0.0410025	0.546784	0.00261744	0.633267	Chr23:19369191-19384260
XLOC_034069	NA	0.0410025	-0.384594	0.00293569	-0.392232	Chr8:73064013-73078336
XLOC_005787	NRP1	0.0427762	0.500787	7.37278e-06	0.931715	Chr13:19911631-20059678
XLOC_033764	UGCG	0.0487819	0.44821	0.0153778	0.462998	Chr8:102987420-103025232
XLOC_026077	DR1	0.0493606	0.456531	0.000470097	0.490953	Chr3:50240582-50266000
