# Supplementary material for: Different Blood Cell-Derived Transcriptome Signatures in Cows Exposed to Vaccination Pre- or Postpartum
Source: PLoS One. 2015 Aug 28;10(8):e0136927. doi: 10.1371/journal.pone.0136927 (PMC4552870; doi:10.1371/journal.pone.0136927)
Supplement: S6 Table — The column “categories biological function” summarises the affected biological functions into categories according to IPA analysis. The range of p values for overrepresentation of single biological functions (p-value_min, p-value_max) is indicated. The predicted activation status (z-score) and the number of differentially expressed genes (# molecules: maximal number of molecules affected) assigned to the respective function are indicated. (XLSX) [file pone.0136927.s006.xlsx]

## Sheet: Group_BC_Biofunctions_IPA
Category Biological function (IPA)	p-value_min	p-value_max	Activation z-score	# molecules
Gene Expression	1.23e-22	0.000341	5.388	1469
Protein Synthesis	3.06e-16	0.00267	-1.26	190
Cell Death and Survival	4.51e-13	0.00316	-2.229	574
Cell Cycle	4.75e-13	0.00299	2.41	225
Infectious Disease	1.41e-12	0.00299	2.972	249
Hematological System Development and Function	1.89e-12	0.0032	2.947	241
Tissue Morphology	1.89e-12	0.00301	2.777	331
Cancer	7.06e-12	0.0032	3.549	732
Cellular Development	1.41e-11	0.0032	2.947	336
Hematopoiesis	1.41e-11	0.0032	2.947	156
Lymphoid Tissue Structure and Development	1.41e-11	0.0032	2.479	1146
Cellular Growth and Proliferation	4.82e-11	0.00277	2.331	609
Infectious Disease	3.2e-10		3.802	109
Hematological Disease	3.87e-10	0.00301	-2.003	193
Cellular Function and Maintenance	1.33e-09	0.0032	2.513	242
Organismal Survival	1.75e-09	0.000556	3.85	1326
Embryonic Development	2.44e-09	0.00195	5.679	87
Gastrointestinal Disease	4.2e-09			35
Dermatological Diseases and Conditions	1.05e-08	0.000246	3.529	77
Organismal Injury and Abnormalities	1.05e-08	0.00301	3.529	91
Renal and Urological Disease	1.14e-08	0.000803	3.704	79
Cell-mediated Immune Response	2.51e-08	0.0032	2.074	1119
Post-Translational Modification	1.01e-07	0.00314	2.706	2148
Organismal Development	1.26e-07	0.00293	5.809	114
Connective Tissue Development and Function	1.78e-07	0.0026	2.41	99
Nucleic Acid Metabolism	5.92e-07	0.00304	0.475	2105
Small Molecule Biochemistry	5.92e-07	0.00314	0.475	48
Immunological Disease	6.36e-07	0.0026	-3.079	52
Developmental Disorder	9.29e-07	0.00299		133
Energy Production	1.18e-06	1.12e-05		232
DNA Replication, Recombination, and Repair	1.25e-06	0.00304	1.045	39
Organ Development	1.96e-06	0.00195	0.966	82
Cell Morphology	2.28e-06	0.00196	1.97	263
Organ Morphology	5.09e-06	0.00201		88
Protein Degradation	8.18e-06		1.51	42
Neurological Disease	9.53e-06	0.00121		200
Humoral Immune Response	9.8e-06	0.00316	2.74	78
Skeletal and Muscular Disorders	1.87e-05	0.00195		177
Tissue Development	2.06e-05	0.00303	2.449	58
Cellular Assembly and Organization	4.08e-05	0.00303		90
Antimicrobial Response	7.04e-05	0.0025	2.47	32
Inflammatory Response	7.04e-05	0.00251	2.47	122
Reproductive System Disease	8.57e-05	0.00203	0.678	150
Hereditary Disorder	8.85e-05	0.00197		125
Metabolic Disease	8.85e-05	0.00117		10
Molecular Transport	9.63e-05	0.00274	1.845	61
Protein Trafficking	9.63e-05	0.000798	1.411	261
Inflammatory Disease	0.000116	0.0026		30
Cardiovascular System Development and Function	0.000143	0.00196	2.646	127
Carbohydrate Metabolism	0.000165	0.00197	2.434	5
Lipid Metabolism	0.000165		2.434	5
Small Molecule Biochemistry	0.000165		2.216	5
Reproductive System Development and Function	0.000213	0.000513		31
RNA Post-Transcriptional Modification	0.000288	0.00218	2.407	156
Respiratory Disease	0.00031	0.0013	-0.468	5117
Hepatic System Disease	0.000324	0.00166	-1.633	15
Immune Cell Trafficking	0.000414	0.00251	1.442	122
Cell Signaling	0.000422	0.00238	1.438	285
Cell-To-Cell Signaling and Interaction	0.000519		0.52	133
Respiratory System Development and Function	0.00101	0.0017		12
Cellular Response to Therapeutics	0.00111			4
Hair and Skin Development and Function	0.00111			4
Cardiovascular Disease	0.00117	0.00272		13
Ophthalmic Disease	0.00181			6
Cellular Compromise	0.00196		-0.148	7
Free Radical Scavenging	0.00232	0.00301	1.845	9
Hepatic System Development and Function	0.00277		0.024	37
Nervous System Development and Function	0.00299			4
Amino Acid Metabolism	0.00314		2.706	36
