# Supplementary material for: Different Blood Cell-Derived Transcriptome Signatures in Cows Exposed to Vaccination Pre- or Postpartum
Source: PLoS One. 2015 Aug 28;10(8):e0136927. doi: 10.1371/journal.pone.0136927 (PMC4552870; doi:10.1371/journal.pone.0136927)
Supplement: S7 Table — The column “categories biological function” summarises the affected biological functions into categories according to IPA analysis. The range of p values for overrepresentation of single biological functions (p-value_min, p-value_max) is indicated. The predicted activation status (z-score) and the number of differentially expressed genes (# molecules: maximal number of molecules affected) assigned to the respective function are indicated. (XLSX) [file pone.0136927.s007.xlsx]

## Sheet: Group_AC_Biofunctions_IPA
Category Biological function (IPA)	p-value_min	p-value_max	Activation z-score	# molecules
Developmental Disorder	2.46e-06	0.0217		11
Hematological Disease	2.46e-06	0.0229	2	8
Cellular Development	2.5e-06	0.0233	2.202	38
Cell Death and Survival	3.87e-06	0.0176		50
Cancer	2.36e-05	0.0229	1.987	58
Organismal Injury and Abnormalities	2.38e-05	0.0217		7
Organ Morphology	6.13e-05	0.0189		11
Hematological System Development and Function	7.66e-05	0.0224	-2.193	23
Hematopoiesis	7.66e-05	0.0203	-2.193	13
Tissue Morphology	7.66e-05	0.0189	-2.193	32
Cell-To-Cell Signaling and Interaction	0.000162	0.0224	0.968	4
Immune Cell Trafficking	0.000162	0.0231		13
Inflammatory Response	0.000162	0.0217		4
Cell Cycle	0.000183	0.0203		16
Cellular Growth and Proliferation	0.000183	0.0218	2.123	47
Humoral Immune Response	0.000183	0.0157		9
Tumor Morphology	0.000183	0.00786		2
Lymphoid Tissue Structure and Development	0.000232	0.0203	1.954	11
Cardiovascular System Development and Function	0.000307	0.0233		13
Cell Morphology	0.000307	0.0189		19
Hereditary Disorder	0.000323	0.0217		12
Cellular Function and Maintenance	0.00046	0.0203	2.363	22
Connective Tissue Development and Function	0.00046	0.0231		20
Embryonic Development	0.00046	0.0189		11
Hypersensitivity Response	0.00046	0.0163		4
Organ Development	0.00046	0.0177		11
Organismal Development	0.00046	0.0233		15
Skeletal and Muscular System Development and Function	0.00046	0.0177		6
Tissue Development	0.00046	0.0233		11
Lipid Metabolism	0.000603	0.0157		2
Molecular Transport	0.000603	0.0176	1.941	10
Small Molecule Biochemistry	0.000603	0.0212		7
Cellular Assembly and Organization	0.000654	0.0157		3
Nervous System Development and Function	0.000748	0.0157		3
Protein Synthesis	0.00116	0.00524	1.481	9
Behavior	0.00125	0.0157		2
Inflammatory Disease	0.00127	0.0217		20
Respiratory Disease	0.00127	0.0112		6
Organismal Survival	0.00248	0.0144	-1	12
Immunological Disease	0.00257	0.0231	2	6
Metabolic Disease	0.00265	0.0157		2
Skeletal and Muscular Disorders	0.00265	0.0177		20
Cell-mediated Immune Response	0.00274	0.0203	1.954	10
Renal and Urological Disease	0.00322	0.0157		2
Endocrine System Development and Function	0.00379	0.0157		3
Amino Acid Metabolism	0.00384	0.0166		3
Infectious Disease	0.00384	0.0157		5
Gene Expression	0.00559		-1.308	31
Auditory Disease	0.00684			2
Cell Signaling	0.0071			3
Vitamin and Mineral Metabolism	0.0071			3
Carbohydrate Metabolism	0.00786	0.0176	1.12	10
Cardiovascular Disease	0.00786	0.0157		6
Cellular Compromise	0.00786			1
Cellular Movement	0.00786	0.0189	2.488	27
Cellular Response to Therapeutics	0.00786			1
Dental Disease	0.00786			1
Dermatological Diseases and Conditions	0.00786	0.0217		12
Digestive System Development and Function	0.00786			1
DNA Replication, Recombination, and Repair	0.00786			1
Drug Metabolism	0.00786			1
Gastrointestinal Disease	0.00786	0.0188		25
Hair and Skin Development and Function	0.00786	0.0189		2
Hepatic System Disease	0.00786			1
Neurological Disease	0.00786	0.0163		1
Ophthalmic Disease	0.00786	0.0157		1
Reproductive System Development and Function	0.00786	0.0157		15
