# Supplementary material for: Different Blood Cell-Derived Transcriptome Signatures in Cows Exposed to Vaccination Pre- or Postpartum
Source: PLoS One. 2015 Aug 28;10(8):e0136927. doi: 10.1371/journal.pone.0136927 (PMC4552870; doi:10.1371/journal.pone.0136927)
Supplement: S10 Table — The ratio provides the proportion of genes in the respective canonical pathway, which are significantly differentially expressed after vaccination, relative to all genes present in the pathway. The proportion of upregulated and downregulated genes in the respective pathway and a full list of all differentially expressed genes assigned to the respective pathway are indicated. Significance threshold: p<0.05. (XLSX) [file pone.0136927.s010.xlsx]

## Sheet: Group_BC_Can_Pathways_IPA
Ingenuity Canonical Pathways	p-value	Ratio	Downregulated	Upregulated	Molecules
EIF2 Signaling	7.94328e-45	0.531	76/192 (40%)	26/192 (14%)	RAF1,RPL27A,SOS2,HRAS,EIF4A2,KRAS,RPL36AL,RPS11,EIF2A,EIF4G2,EIF1AX,PIK3CG,RPL12,RPL8,RRAS,RPL27,RPL37,RPLP0,RPS29,RPS4X,RPL39,RPS15,PIK3CD,RPS25,RPLP1,EIF3K,RPL24,PIK3CA,RPS18,RPL14,RPS21,EIF4G1,RPL37A,EIF4E,RPL7,PIK3C3,RPS9,RPLP2,EIF3A,RPL35,RPS20,RPL18,RPL13,EIF3H,RPL34,RPS28,RPS2,RPL17,RPS19,RPL21,EIF3G,RPS5,UBA52,RPL32,RPL38,RPS14,RPS4Y1,EIF1,PDPK1,RPS23,RPS3A,RPL7A,EIF5,RPL19,GSK3B,EIF4G3,R…
Regulation of eIF4 and p70S6K Signaling	7.94328e-22	0.399	41/163 (25%)	24/163 (15%)	RAF1,RPS4Y1,EIF1,SOS2,HRAS,PDPK1,EIF4A2,KRAS,PAIP2,RPS23,EIF2A,RPS11,RPS3A,EIF4G2,EIF4EBP3,EIF1AX,PIK3CG,ITGA4,RRAS,EIF4G3,EIF3E,RPS29,RPS4X,FAU,PPP2R3A,RPS15,PIK3CD,RPS25,RPS15A,RPSA,EIF3K,PIK3CA,RPS18,RPS6,RPS8,RPS13,RPS21,EIF4G1,EIF4E,EIF4EBP1,RPS27,MTOR,PIK3C3,RPS9,RPS16,EIF3A,RPS20,RPS3,ITGB1,NRAS,EIF3H,PIK3C2A,EIF3F,RPS2,RPS28,RPS19,RPS27L,RPS12,EIF3G,RPS10,RPS5,RPS26,EIF3I,PIK3CB,RPS14
mTOR Signaling	2.51189e-19	0.365	42/197 (21%)	30/197 (15%)	RPS4Y1,PRKAB2,HRAS,PDPK1,EIF4A2,KRAS,RICTOR,RPS23,RPS11,VEGFA,RPS3A,RHOG,EIF4G2,PIK3CG,PRKAA1,PRKD3,DDIT4,RRAS,EIF4G3,EIF3E,RPS29,RPS4X,FAU,RPS6KA6,PPP2R3A,RPS15,PIK3CD,RPS25,RPS15A,FNBP1,RPSA,EIF3K,PIK3CA,RPS18,RPS6KA3,RPS6,RPS8,RPS13,VEGFB,HIF1A,RPS21,EIF4G1,EIF4E,EIF4EBP1,RPS27,MTOR,PIK3C3,RPS9,RPS16,EIF3A,PRKCE,RPS20,GNB1L,RPS3,NRAS,EIF3H,PIK3C2A,EIF3F,RPS2,RPS28,RPS19,RPS27L,RPS12,EIF3G,RPS1…
Mitochondrial Dysfunction	3.98107e-15	0.384	47/138 (34%)	6/138 (4%)	UQCR11,XDH,COX8A,NDUFB8,NDUFB10,COX6A2,NDUFA5,NDUFS6,UQCRFS1,GPX4,NDUFA8,ATP5J,CPT1A,CASP3,NDUFS7,NDUFB1,NDUFS5,NDUFB11,TXN2,NDUFB7,NDUFA12,CYC1,COX5B,NDUFA4,HSD17B10,SDHB,UQCRH,COX6A1,PRDX5,PSENEN,NDUFA2,NDUFB9,PARK7,NDUFAB1,NDUFB6,CASP8,COX4I1,COX7A2,COX6B1,COX17,LRRK2,NDUFS3,NDUFA13,FIS1,NDUFV2,NDUFS8,NDUFA11,COX6B2,COX5A,NDUFA3,NDUFA7,MAOA,COX15
FLT3 Signaling in Hematopoietic Progenitor Cells	6.0256e-09	0.382	5/76 (7%)	24/76 (32%)	RAF1,GAB2,PIK3CA,BAD,SOS2,RPS6KA3,HRAS,PDPK1,KRAS,EIF4E,EIF4EBP1,MTOR,PIK3CG,PIK3C3,CREB1,STAT1,STAT5B,NRAS,PIK3C2A,RRAS,CREBBP,FLT3LG,INPP5D,RPS6KA6,CBL,PTPN11,PIK3CB,STAT2,PIK3CD
Glucocorticoid Receptor Signaling	2.81838e-08	0.232	19/280 (7%)	46/280 (16%)	RAF1,POLR2F,TGFBR1,JAK1,PRKAB2,CD3E,SOS2,HRAS,KRAS,TAF10,CD163,PIK3CG,PRKAA1,POLR2H,SERPINE1,NFKBIB,CREBZF,IL8,MED1,RRAS,CREBBP,NCOA3,CD3G,TAF1,SMARCA2,NCOA1,PIK3CD,POLR2I,UBE2I,PIK3CA,POLR2J,TAF7,JAK2,CCL5,GTF2A1,NFKB1,NR3C1,GTF2A2,POLR2A,NCOA2,MAP3K7,PIK3C3,FOXO3,CREB1,GTF2H5,NCOR1,STAT1,STAT5B,TAF2,PPP3CA,ADRB2,NRAS,PIK3C2A,MAP3K1,HSPA2,CD3D,POLR2L,POLR2G,FOS,TRAF2,FKBP4,PIK3CB,NRIP1,HLTF,A2M
Prolactin Signaling	8.31764e-08	0.351	3/77 (4%)	24/77 (31%)	SOCS3,RAF1,PIK3CA,SOS2,SOCS6,HRAS,PDPK1,KRAS,JAK2,NR3C1,PIK3C3,PIK3CG,PRKCE,STAT5B,STAT1,PRKD3,NRAS,PIK3C2A,RRAS,CREBBP,SOCS4,FOS,PTPN11,PIK3CD,PIK3CB,SOCS5,PRKCB
JAK/Stat Signaling	8.51138e-07	0.343	3/70 (4%)	21/70 (30%)	SOCS3,RAF1,PIK3CA,NRAS,JAK1,PIK3C2A,RRAS,SOS2,SOCS6,HRAS,SOCS4,KRAS,JAK2,FOS,MTOR,PTPN11,PIK3CG,PIK3C3,STAT2,PIK3CB,PIK3CD,STAT5B,STAT1,SOCS5
Mouse Embryonic Stem Cell Pluripotency	8.91251e-07	0.303	5/99 (5%)	25/99 (25%)	IL6ST,RAF1,TCF4,PIK3CA,JAK1,SOS2,HRAS,BMPR2,KRAS,SMAD5,JAK2,ID1,MAP3K7,PIK3CG,PIK3C3,GSK3B,CTNNB1,NRAS,PIK3C2A,RRAS,CREBBP,FZD9,ID3,XIAP,APC,PTPN11,PIK3CB,PIK3CD,TCF7L2,FZD7
Huntington's Disease Signaling	1.58489e-06	0.226	17/234 (7%)	36/234 (15%)	POLR2F,REST,SOS2,GNB2L1,PDPK1,HRAS,NSF,GNB4,PIK3CG,POLR2H,TCERG1,RASA1,PRKD3,ATP5J,CASP3,CREBBP,CLTC,ITPR1,UBE2S,RPH3A,CAPN1,CAPN2,PIK3CD,POLR2I,PIK3CA,SDHB,POLR2J,VTI1B,TGM2,MTOR,GNG11,POLR2A,CDK5,PIK3C3,CREB1,IGF1R,PRKCE,NCOR1,CASP8,GNB1L,HDAC9,PIK3C2A,APAF1,HIP1,HSPA2,GNG5,POLR2G,POLR2L,RCOR2,PIK3CB,UBC,DNM1L,PRKCB
Protein Ubiquitination Pathway	1.7378e-06	0.223	28/264 (11%)	31/264 (12%)	USP45,PSMA3,PSMA7,UBR2,UBE2L3,TCEB2,FBXW7,USP48,USP8,SUGT1,ANAPC11,BIRC3,PSMA6,PSMB5,USP38,USP9X,PSME2,UBE2S,DNAJB14,UBE2G2,ANAPC4,CBL,USP32,PSMB2,UBE2G1,RBX1,PSMA5,HSPA13,PSMB1,SMURF2,UBE2I,HSPB1,UBE2J2,UBE2C,PSMB3,PSMB10,DNAJC13,DNAJC10,PSMB6,USO1,STUB1,PSMC6,HSPE1,PSMB4,PSMB9,USP15,UBE2M,MDM2,USP1,HSPA2,UBE3A,USP33,UBE2L6,XIAP,PSMD2,UBE2E2,UBC,USP34,USP25
PI3K/AKT Signaling	1.77828e-06	0.255	8/137 (6%)	27/137 (20%)	RAF1,GAB2,PIK3CA,JAK1,BAD,SOS2,PDPK1,HRAS,KRAS,JAK2,MAP3K5,NFKB1,EIF4E,EIF4EBP1,PTEN,MTOR,PIK3CG,FOXO3,GSK3B,CTNNB1,NFKBIB,THEM4,MCL1,ITGA4,ITGB1,NRAS,YWHAG,RRAS,MDM2,MAPK8IP1,INPP5D,GAB1,PPP2R3A,PIK3CB,PIK3CD
Renal Cell Carcinoma Signaling	2.0893e-06	0.333	4/72 (6%)	20/72 (28%)	ETS1,RAF1,PIK3CA,PAK2,NRAS,PIK3C2A,RRAS,CREBBP,SOS2,TCEB2,HRAS,KRAS,HIF1A,VEGFA,FOS,PTPN11,GAB1,PIK3CG,RBX1,PIK3C3,TGFA,PIK3CB,PIK3CD,UBC
Erythropoietin Signaling	3.31131e-06	0.311	4/74 (5%)	19/74 (26%)	RAF1,SOCS3,PIK3CA,NRAS,PIK3C2A,RRAS,SOS2,HRAS,PDPK1,KRAS,JAK2,NFKB1,FOS,CBL,PIK3C3,PIK3CG,PRKCE,PIK3CB,PIK3CD,STAT5B,NFKBIB,PRKD3,PRKCB
Estrogen Receptor Signaling	3.98107e-06	0.261	12/134 (9%)	23/134 (17%)	MED13,RAF1,POLR2F,MED23,CCNC,SOS2,POLR2J,HRAS,KRAS,TAF7,TAF10,GTF2A1,NR3C1,POLR2A,NCOA2,THRAP3,GTF2H5,POLR2H,NCOR1,TAF2,MED12L,NRAS,RRAS,MED1,CREBBP,NCOA3,POLR2L,POLR2G,TAF1,MED13L,NCOA1,MED31,NRIP1,POLR2I,MED10
NF-kB Activation by Viruses	4.89779e-06	0.304	4/79 (5%)	20/79 (25%)	ITGB1,RAF1,CCR5,PIK3CA,NRAS,PIK3C2A,RRAS,MAP3K1,HRAS,KRAS,NFKB1,ITGB3,TRAF2,PIK3CG,PIK3C3,ITGAV,PRKCE,PIK3CB,PIK3CD,EIF2AK2,NFKBIB,PRKD3,ITGA4,PRKCB
Melanoma Signaling	5.01187e-06	0.386	3/44 (7%)	14/44 (32%)	RAF1,PIK3CA,NRAS,PIK3C2A,BAD,RRAS,MITF,HRAS,MDM2,KRAS,PTEN,BRAF,RB1,PIK3C3,PIK3CG,PIK3CB,PIK3CD
Thrombopoietin Signaling	5.24807e-06	0.339	2/59 (3%)	18/59 (31%)	GAB2,RAF1,PIK3CA,NRAS,PIK3C2A,RRAS,HRAS,KRAS,JAK2,FOS,PTPN11,PIK3CG,PIK3C3,PRKCE,PIK3CB,PIK3CD,STAT5B,STAT1,PRKD3,PRKCB
Growth Hormone Signaling	5.88844e-06	0.319	1/72 (1%)	22/72 (31%)	SOCS3,PIK3CA,PIK3C2A,SOCS6,RPS6KA3,PDPK1,SOCS4,JAK2,FOS,RPS6KA6,GHR,PIK3CG,PIK3C3,IGF1R,PRKCE,PIK3CB,PIK3CD,STAT5B,STAT1,SOCS5,A2M,PRKD3,PRKCB
CNTF Signaling	8.31764e-06	0.345	2/55 (4%)	17/55 (31%)	IL6ST,RAF1,PIK3CA,JAK1,NRAS,PIK3C2A,RRAS,RPS6KA3,HRAS,KRAS,JAK2,RPS6KA6,MTOR,PTPN11,PIK3C3,PIK3CG,PIK3CB,PIK3CD,STAT1
Endometrial Cancer Signaling	8.31764e-06	0.345	3/55 (5%)	16/55 (29%)	RAF1,PIK3CA,NRAS,PIK3C2A,BAD,RRAS,SOS2,CTNNA1,HRAS,PDPK1,KRAS,PTEN,PIK3C3,PIK3CG,FOXO3,PIK3CB,PIK3CD,GSK3B,CTNNB1
IL-3 Signaling	1e-05	0.315	3/73 (4%)	20/73 (27%)	GAB2,RAF1,PIK3CA,NRAS,JAK1,PIK3C2A,BAD,RRAS,HRAS,KRAS,JAK2,INPP5D,FOS,PIK3CG,PIK3C3,PRKCE,PIK3CB,PIK3CD,STAT5B,STAT1,PRKD3,PPP3CA,PRKCB
VEGF Signaling	1.12202e-05	0.278	6/97 (6%)	21/97 (22%)	RAF1,PIK3CA,BAD,EIF1,SOS2,HRAS,VEGFB,KRAS,HIF1A,ROCK2,VEGFA,EIF1AX,PIK3CG,PIK3C3,FOXO3,VCL,ACTN1,PXN,NRAS,PIK3C2A,RRAS,ROCK1,PTPN11,PIK3CD,PIK3CB,ACTN4,PRKCB
IGF-1 Signaling	1.38038e-05	0.275	5/102 (5%)	23/102 (23%)	SOCS3,RAF1,PIK3CA,JAK1,BAD,SOS2,SOCS6,HRAS,PDPK1,KRAS,JAK2,PIK3C3,PIK3CG,FOXO3,IGF1R,CSNK2B,RASA1,PXN,YWHAG,NRAS,PIK3C2A,RRAS,SOCS4,FOS,PTPN11,PIK3CB,PIK3CD,SOCS5
Prostate Cancer Signaling	1.41254e-05	0.269	5/93 (5%)	20/93 (22%)	RAF1,PIK3CA,BAD,SOS2,HRAS,PDPK1,KRAS,NFKB1,PTEN,RB1,MTOR,PIK3C3,PIK3CG,CREB1,GSK3B,NFKBIB,CTNNB1,NRAS,PIK3C2A,RRAS,CREBBP,MDM2,PIK3CB,PIK3CD,GSTP1
ERK5 Signaling	1.47911e-05	0.328	3/64 (5%)	18/64 (28%)	IL6ST,YWHAG,NRAS,BAD,RRAS,CREBBP,RPS6KA3,MEF2A,HRAS,KRAS,FOS,RPS6KA6,PTPN11,GAB1,CREB1,FOXO3,MEF2C,GNA13,WNK1,ELK4,MAP3K2
GM-CSF Signaling	1.47911e-05	0.313	3/67 (4%)	18/67 (27%)	ETS1,RUNX1,RAF1,PIK3CA,NRAS,PIK3C2A,RRAS,SOS2,GNB2L1,HRAS,KRAS,JAK2,PTPN11,PIK3C3,PIK3CG,PIK3CB,PIK3CD,STAT5B,STAT1,PPP3CA,PRKCB
Integrin Signaling	1.54882e-05	0.222	8/207 (4%)	38/207 (18%)	RAP2A,RAF1,ITGA2B,PIK3CA,ARHGAP26,SOS2,HRAS,PPP1CB,KRAS,TLN1,PTEN,BRAF,ACTR3,RHOG,PIK3C3,PIK3CG,ITGAV,ARPC3,GSK3B,VCL,TSPAN4,ACTN1,ITGA4,ITGB1,ACTR2,PXN,PAK2,NRAS,PIK3C2A,ASAP1,ARPC5L,RRAS,ITGB3,ARHGAP5,ROCK1,MYL9,DOCK1,ARF5,CAPN1,PPP1R12A,PIK3CB,CAPN2,PIK3CD,ACTN4,NEDD9,FNBP1
Molecular Mechanisms of Cancer	2.39883e-05	0.188	12/367 (3%)	57/367 (16%)	GAB2,RAF1,JAK1,TGFBR1,BAD,SOS2,TAB2,HRAS,KRAS,RBL1,RB1,RHOG,PIK3CG,ARHGEF11,GNA13,GSK3B,NFKBIB,PRKD3,BIRC3,RASA1,CASP3,RRAS,CREBBP,FZD9,APC,CBL,CCND3,GAB1,PTPN11,PIK3CD,FNBP1,RAP2A,TCF4,PIK3CA,CTNNA1,BMPR2,PSENEN,SMAD5,HIF1A,MAP3K5,JAK2,NFKB1,BRAF,MAP3K7,PIK3C3,BID,PRKCE,ARHGEF3,ADCY8,CASP8,CTNNB1,NRAS,PAK2,ARHGEF12,PIK3C2A,APAF1,MDM2,XIAP,BAK1,NBN,FADD,FOS,NF1,RASGRP1,PIK3CB,ADCY7,PRKCB,FZD7,CTN…
Hereditary Breast Cancer Signaling	2.69153e-05	0.25	9/124 (7%)	22/124 (18%)	POLR2F,PIK3CA,POLR2J,HRAS,KRAS,MRE11A,RAD50,PTEN,RB1,POLR2A,PIK3C3,PIK3CG,SLC19A1,POLR2H,HDAC9,NRAS,PIK3C2A,RRAS,CREBBP,NBN,POLR2L,POLR2G,FANCM,MSH2,SMARCA2,MSH6,PIK3CB,PIK3CD,UBC,POLR2I,HLTF
FAK Signaling	3.46737e-05	0.255	2/98 (2%)	23/98 (23%)	RAF1,PIK3CA,ARHGAP26,SOS2,HRAS,PDPK1,KRAS,TLN1,PTEN,PIK3C3,PIK3CG,VCL,ITGA4,ITGB1,PXN,PAK2,NRAS,PIK3C2A,RRAS,ASAP1,DOCK1,CAPN1,PIK3CB,CAPN2,PIK3CD
Acute Myeloid Leukemia Signaling	4.36516e-05	0.284	5/81 (6%)	18/81 (22%)	RUNX1,RAF1,TCF4,PIK3CA,NRAS,PIK3C2A,BAD,RRAS,SOS2,HRAS,KRAS,NFKB1,CSF1R,FLT3LG,EIF4EBP1,BRAF,MTOR,PIK3C3,PIK3CG,PIK3CB,PIK3CD,STAT5B,TCF7L2
IL-2 Signaling	4.46684e-05	0.321	3/56 (5%)	15/56 (27%)	RAF1,PIK3CA,JAK1,NRAS,PIK3C2A,RRAS,SOS2,HRAS,KRAS,FOS,PTPN11,PIK3CG,PIK3C3,PIK3CB,IL2RA,PIK3CD,CSNK2B,STAT5B
Rac Signaling	4.67735e-05	0.239	5/117 (4%)	23/117 (20%)	RAF1,PIK3CA,PIKFYVE,HRAS,KRAS,IQGAP1,NFKB1,IQGAP2,CYFIP2,ACTR3,PIK3C3,PIK3CG,ARPC3,ITGA4,ITGB1,ACTR2,TIAM1,PAK2,NRAS,PIK3C2A,RRAS,ARPC5L,MAP3K1,BRK1,CYFIP1,PIK3CB,PIK3CD,ELK4
B Cell Receptor Signaling	4.67735e-05	0.232	6/164 (4%)	32/164 (20%)	RAF1,GAB2,PIK3CA,BAD,SOS2,PDPK1,HRAS,KRAS,MAP3K5,NFKB1,CD79A,PTEN,PAX5,MTOR,MAP3K7,PIK3CG,PIK3C3,CREB1,GSK3B,NFKBIB,PPP3CA,MAP3K2,ETS1,NRAS,CD79B,PIK3C2A,RRAS,EGR1,MAP3K1,CREBBP,INPP5D,PTPN11,GAB1,VAV3,PIK3CB,PIK3AP1,PIK3CD,PRKCB
Myc Mediated Apoptosis Signaling	4.89779e-05	0.317	6/60 (10%)	13/60 (22%)	PIK3CA,YWHAG,NRAS,PIK3C2A,CASP3,BAD,RRAS,SOS2,APAF1,HRAS,KRAS,FADD,PIK3C3,PIK3CG,IGF1R,BID,PIK3CB,PIK3CD,CASP8
Role of NFAT in Regulation of the Immune Response	5.12861e-05	0.212	13/189 (7%)	27/189 (14%)	RAF1,PIK3CA,CD3E,SOS2,GNB2L1,CSNK1A1,HRAS,KRAS,HLA-DMB,NFKB1,CD79A,GNB4,GNG11,PIK3CG,PIK3C3,XPO1,GSK3B,GNA13,GNB1L,NFKBIB,PPP3CA,ITK,HLA-DMA,NRAS,CD79B,PIK3C2A,ITPR2,RRAS,CSNK1G3,MEF2A,ITPR1,CD3D,GNG5,CD3G,FOS,CD80,FCER1G,MEF2C,PIK3CB,PIK3CD
HGF Signaling	5.88844e-05	0.265	2/102 (2%)	25/102 (25%)	RAF1,PIK3CA,SOS2,HRAS,KRAS,MAP3K5,MAP3K7,PIK3C3,PIK3CG,PRKCE,PRKD3,MAP3K2,ETS1,PXN,NRAS,PIK3C2A,RRAS,MAP3K1,ELF1,DOCK1,FOS,PTPN11,GAB1,PIK3CD,PIK3CB,ELK3,PRKCB
Actin Cytoskeleton Signaling	6.60693e-05	0.202	7/233 (3%)	40/233 (17%)	RAF1,PIK3CA,SOS2,PIKFYVE,HRAS,PPP1CB,KRAS,TLN1,IQGAP1,ROCK2,IQGAP2,ACTR3,CYFIP2,FLNA,PIK3C3,PIK3CG,ARPC3,GNA13,VCL,ACTN1,ITGA4,ITGB1,ACTR2,PXN,TIAM1,PAK2,ARHGEF12,NRAS,TMSB10/TMSB4X,PIK3C2A,ARPC5L,RRAS,RDX,BRK1,APC,ROCK1,MYL9,DOCK1,CYFIP1,VAV3,PPP1R12A,ARHGAP35,MYH9,PIK3CB,PIK3CD,ACTN4,MSN
Non-Small Cell Lung Cancer Signaling	8.51138e-05	0.274	3/73 (4%)	17/73 (23%)	RAF1,PIK3CA,NRAS,PIK3C2A,BAD,RRAS,ITPR2,SOS2,HRAS,PDPK1,KRAS,ITPR1,STK4,RB1,PIK3C3,PIK3CG,FOXO3,TGFA,PIK3CB,PIK3CD
CXCR4 Signaling	8.91251e-05	0.225	7/160 (4%)	29/160 (18%)	RAF1,PIK3CA,GNB2L1,HRAS,KRAS,ROCK2,GNB4,RHOG,GNG11,PIK3C3,PIK3CG,PRKCE,ARHGEF11,GNA13,ADCY8,GNB1L,PRKD3,PXN,PAK2,NRAS,PIK3C2A,RRAS,ITPR2,EGR1,ITPR1,GNG5,ROCK1,MYL9,DOCK1,FOS,PIK3CB,PIK3CD,ELMO1,ADCY7,FNBP1,PRKCB
EGF Signaling	0.000102329	0.31	2/58 (3%)	16/58 (28%)	RAF1,PIK3CA,JAK1,PIK3C2A,ITPR2,SOS2,MAP3K1,HRAS,ITPR1,FOS,MTOR,PIK3CG,PIK3C3,PIK3CB,PIK3CD,CSNK2B,STAT1,RASA1
T Cell Receptor Signaling	0.000109648	0.252	6/103 (6%)	20/103 (19%)	RAF1,PIK3CA,CD3E,SOS2,HRAS,KRAS,NFKB1,CD8A,CD8B,PIK3CG,PIK3C3,RASA1,PPP3CA,ITK,NRAS,PIK3C2A,RRAS,MAP3K1,CD3D,CD3G,FOS,CBL,VAV3,RASGRP1,PIK3CB,PIK3CD
fMLP Signaling in Neutrophils	0.000114815	0.233	8/120 (7%)	20/120 (17%)	RAF1,PIK3CA,GNB2L1,HRAS,KRAS,NFKB1,GNB4,ACTR3,GNG11,PIK3C3,PIK3CG,ARPC3,PRKCE,GNB1L,NFKBIB,PRKD3,PPP3CA,ACTR2,NRAS,PIK3C2A,RRAS,ARPC5L,ITPR2,ITPR1,GNG5,PIK3CB,PIK3CD,PRKCB
PDGF Signaling	0.000131826	0.278	3/79 (4%)	19/79 (24%)	RAF1,PIK3CA,JAK1,NRAS,PIK3C2A,RRAS,SOS2,MAP3K1,HRAS,KRAS,JAK2,INPP5D,FOS,PIK3C3,PIK3CG,PIK3CB,PIK3CD,CSNK2B,EIF2AK2,STAT1,RASA1,PRKCB
Estrogen-Dependent Breast Cancer Signaling	0.000134896	0.284	4/67 (6%)	15/67 (22%)	HSD17B10,PIK3CA,NRAS,PIK3C2A,RRAS,CREBBP,TERT,HRAS,KRAS,NFKB1,FOS,PIK3CG,PIK3C3,CREB1,IGF1R,HSD17B12,PIK3CB,PIK3CD,STAT5B
Polyamine Regulation in Colon Cancer	0.000144544	0.417	2/24 (8%)	8/24 (33%)	TCF4,AZIN1,MXD1,SAT1,PSME2,PSME4,OAZ1,KRAS,CTNNB1,APC
IL-8 Signaling	0.000151356	0.212	12/193 (6%)	29/193 (15%)	RAF1,PIK3CA,GNB2L1,VEGFB,HRAS,KRAS,NFKB1,IQGAP1,EIF4EBP1,ROCK2,RAB11FIP2,VEGFA,BRAF,GNB4,MTOR,GNG11,RHOG,PIK3C3,PIK3CG,ITGAV,PRKCE,GNA13,NFKBIB,GNB1L,PRKD3,IL8,NRAS,PAK2,PIK3C2A,RRAS,GNG5,CSTB,ITGB3,ROCK1,MYL9,FOS,CCND3,PIK3CB,PIK3CD,FNBP1,PRKCB
NGF Signaling	0.00020893	0.243	3/111 (3%)	24/111 (22%)	RAF1,PIK3CA,SOS2,RPS6KA3,HRAS,PDPK1,KRAS,MAP3K5,NFKB1,ROCK2,RHOG,MAP3K7,PIK3CG,PIK3C3,CREB1,MAP3K2,NRAS,PIK3C2A,RRAS,MAP3K1,CREBBP,ROCK1,RPS6KA6,PTPN11,GAB1,PIK3CB,PIK3CD
3-phosphoinositide Biosynthesis	0.000223872	0.21	10/162 (6%)	24/162 (15%)	SOCS3,PIK3CA,PPP1R1A,NUDT3,PIKFYVE,PTPN12,UBLCP1,PTPRF,PTEN,MTMR6,PDCD1,PIK3C3,PIK3CG,PPM1F,NUDT4,RASA1,RNGTT,PPP3CA,ACP5,PPFIA1,PPAPDC3,PIK3C2A,PPP1R1B,PPTC7,NUDT5,TNS3,MTMR4,PTPN11,PPP2R3A,CDIPT,PPP1R12A,PIK3CB,PIK3CD,PTPN22
iCOS-iCOSL Signaling in T Helper Cells	0.000245471	0.233	8/116 (7%)	19/116 (16%)	GAB2,PIK3CA,BAD,CD3E,PDPK1,HLA-DMB,NFKB1,PTEN,PIK3CG,PIK3C3,NFKBIB,PPP3CA,ITK,HLA-DMA,PIK3C2A,ITPR2,ITPR1,CD3D,INPP5D,CD3G,CD80,CD40,FCER1G,PIK3CB,PIK3CD,IL2RA,PLEKHA1
Superpathway of Inositol Phosphate Compounds	0.000275423	0.201	12/199 (6%)	28/199 (14%)	SOCS3,PIK3CA,PPP1R1A,NUDT3,IPPK,PIKFYVE,PTPN12,PTPRF,UBLCP1,PTEN,MTMR6,IPMK,IP6K3,PDCD1,PIK3C3,PIK3CG,PPM1F,NUDT4,RASA1,RNGTT,PPP3CA,ACP5,PPFIA1,PPAPDC3,PIK3C2A,PPP1R1B,PPTC7,ITPKA,INPP5D,NUDT5,TNS3,MTMR4,PTPN11,PPP2R3A,CDIPT,PPP1R12A,PIK3CB,PIK3CD,PPIP5K2,PTPN22
Renin-Angiotensin Signaling	0.000288403	0.239	3/113 (3%)	24/113 (21%)	RAF1,PIK3CA,SOS2,HRAS,KRAS,CCL5,JAK2,NFKB1,PIK3C3,PIK3CG,PRKCE,ADCY8,STAT1,PRKD3,PAK2,NRAS,PIK3C2A,RRAS,ITPR2,MAP3K1,ITPR1,FOS,PIK3CD,PIK3CB,PTGER2,ADCY7,PRKCB
Fc gamma RIIB Signaling in B Lymphocytes	0.000288403	0.264	4/53 (8%)	10/53 (19%)	PIK3CA,NRAS,CD79B,PIK3C2A,RRAS,PDPK1,HRAS,KRAS,INPP5D,CD79A,PIK3CG,PIK3C3,PIK3CB,PIK3CD
VEGF Family Ligand-Receptor Interactions	0.00030903	0.269	3/78 (4%)	18/78 (23%)	RAF1,PIK3CA,NRAS,PIK3C2A,NRP2,RRAS,SOS2,HRAS,VEGFB,KRAS,VEGFA,FOS,PLA2G4A,PIK3CG,PIK3C3,PRKCE,PIK3CB,PIK3CD,PRKD3,NRP1,PRKCB
PEDF Signaling	0.000323594	0.26	5/77 (6%)	15/77 (19%)	RAF1,TCF4,PIK3CA,NRAS,PIK3C2A,RRAS,HRAS,KRAS,ZEB1,NFKB1,PNPLA2,TCF12,ROCK1,ROCK2,PIK3C3,PIK3CG,PIK3CB,PIK3CD,CASP8,NFKBIB
Insulin Receptor Signaling	0.000354813	0.23	5/135 (4%)	26/135 (19%)	SOCS3,RAF1,PIK3CA,JAK1,BAD,SOS2,PDPK1,HRAS,PPP1CB,KRAS,JAK2,EIF4E,PTPRF,EIF4EBP1,PTEN,MTOR,PIK3CG,PIK3C3,FOXO3,GSK3B,NRAS,PIK3C2A,RRAS,ACLY,INPP5D,CBL,PTPN11,GAB1,PPP1R12A,PIK3CB,PIK3CD
Neurotrophin/TRK Signaling	0.000416869	0.271	2/70 (3%)	17/70 (24%)	RAF1,PIK3CA,NRAS,PIK3C2A,RRAS,CREBBP,SOS2,HRAS,PDPK1,KRAS,MAP3K5,FOS,PTPN11,GAB1,PIK3C3,PIK3CG,CREB1,PIK3CB,PIK3CD
Type II Diabetes Mellitus Signaling	0.000416869	0.211	4/133 (3%)	24/133 (18%)	SOCS3,PIK3CA,PRKAB2,SOCS6,PDPK1,MAP3K5,NFKB1,SLC27A5,MTOR,MAP3K7,PIK3C3,PIK3CG,PRKAA1,PRKCE,ACSL4,NFKBIB,PRKD3,NSMAF,PIK3C2A,MAP3K1,ACSL6,SOCS4,TRAF2,PIK3CD,PIK3CB,SOCS5,ACSL1,PRKCB
IL-6 Signaling	0.000416869	0.23	7/122 (6%)	21/122 (17%)	IL6ST,SOCS3,RAF1,PIK3CA,SOS2,HRAS,KRAS,JAK2,NFKB1,VEGFA,MAP3K7,PIK3C3,PIK3CG,CSNK2B,NFKBIB,MCL1,IL8,NRAS,PIK3C2A,RRAS,IL6R,FOS,TRAF2,PTPN11,PIK3CB,PIK3CD,A2M,HSPB1
Role of JAK1 and JAK3 in Î³c Cytokine Signaling	0.00042658	0.277	4/65 (6%)	14/65 (22%)	SOCS3,PIK3CA,JAK1,NRAS,PIK3C2A,RRAS,IL21R,HRAS,KRAS,JAK2,PTPN11,PIK3CG,PIK3C3,PIK3CB,IL2RA,PIK3CD,STAT5B,STAT1
ErbB2-ErbB3 Signaling	0.00042658	0.288	3/59 (5%)	14/59 (24%)	RAF1,PIK3CA,NRAS,PIK3C2A,BAD,RRAS,SOS2,HRAS,PDPK1,KRAS,PTEN,PIK3CG,PIK3C3,PIK3CB,PIK3CD,GSK3B,STAT5B
Virus Entry via Endocytic Pathways	0.00047863	0.25	4/92 (4%)	19/92 (21%)	ITGB1,AP2B1,PIK3CA,NRAS,PIK3C2A,ITSN1,RRAS,CLTC,CLTB,HRAS,KRAS,AP2S1,ITGB3,CD55,FLNA,PIK3CG,PIK3C3,PRKCE,PIK3CB,PIK3CD,PRKD3,ITGA4,PRKCB
LPS-stimulated MAPK Signaling	0.00047863	0.25	3/80 (4%)	17/80 (21%)	RAF1,PIK3CA,NRAS,PIK3C2A,RRAS,HRAS,KRAS,MAP3K5,NFKB1,FOS,MAP3K7,PIK3CG,PIK3C3,CREB1,PRKCE,PIK3CB,PIK3CD,NFKBIB,PRKD3,PRKCB
Macropinocytosis Signaling	0.000512861	0.25	2/76 (3%)	17/76 (22%)	ITGB1,PIK3CA,NRAS,PIK3C2A,RRAS,HRAS,KRAS,CSF1R,ITGB3,ANKFY1,ABI1,PIK3CG,PIK3C3,PRKCE,PIK3CB,PIK3CD,ACTN4,PRKD3,PRKCB
Glioma Signaling	0.000512861	0.224	2/107 (2%)	22/107 (21%)	RAF1,RBL2,PIK3CA,NRAS,PIK3C2A,CAMK1D,RRAS,SOS2,HRAS,KRAS,MDM2,RBL1,IGF2R,PTEN,RB1,MTOR,PIK3CG,PIK3C3,IGF1R,PRKCE,PIK3CB,PIK3CD,PRKD3,PRKCB
Antiproliferative Role of Somatostatin Receptor 2	0.000524807	0.269	5/67 (7%)	13/67 (19%)	PIK3CA,NRAS,PIK3C2A,RRAS,GNB2L1,HRAS,KRAS,GNG5,BRAF,GNB4,GNG11,PTPN11,PIK3C3,PIK3CG,PIK3CB,PIK3CD,GNB1L,GUCY1B3
Thrombin Signaling	0.000549541	0.201	8/199 (4%)	32/199 (16%)	RAF1,PIK3CA,CAMK1D,GNB2L1,PDPK1,HRAS,PPP1CB,KRAS,NFKB1,ROCK2,GNB4,RHOG,GNG11,PIK3CG,PIK3C3,CREB1,PRKCE,ARHGEF11,GNA13,ARHGEF3,ADCY8,GNB1L,PRKD3,ARHGEF12,NRAS,PIK3C2A,RRAS,ITPR2,ITPR1,GNG5,ROCK1,MYL9,F2RL3,PPP1R12A,PIK3CB,PIK3CD,GATA3,ADCY7,FNBP1,PRKCB
IL-4 Signaling	0.000588844	0.263	5/76 (7%)	15/76 (20%)	HMGA1,HLA-DMA,PIK3CA,JAK1,NRAS,PIK3C2A,IL13RA1,RRAS,SOS2,HRAS,HLA-DMB,KRAS,JAK2,NR3C1,INPP5D,MTOR,PIK3C3,PIK3CG,PIK3CB,PIK3CD
Docosahexaenoic Acid (DHA) Signaling	0.000616595	0.317	3/41 (7%)	10/41 (24%)	PIK3CA,CASP3,BAD,PIK3C2A,APAF1,PDPK1,PNPLA2,PIK3CG,PIK3C3,BID,PIK3CB,PIK3CD,GSK3B
P2Y Purigenic Receptor Signaling Pathway	0.000645654	0.222	5/126 (4%)	23/126 (18%)	RAF1,PIK3CA,ITGA2B,GNB2L1,HRAS,KRAS,NFKB1,GNB4,GNG11,PIK3C3,PIK3CG,CREB1,PRKCE,ADCY8,GNB1L,PRKD3,NRAS,PIK3C2A,RRAS,CREBBP,GNG5,ITGB3,FOS,P2RY12,PIK3CB,PIK3CD,ADCY7,PRKCB
CCR3 Signaling in Eosinophils	0.000724436	0.221	5/122 (4%)	22/122 (18%)	RAF1,PIK3CA,GNB2L1,PPP1CB,HRAS,KRAS,ROCK2,GNB4,GNG11,PIK3C3,PIK3CG,PRKCE,GNB1L,PRKD3,PAK2,NRAS,PIK3C2A,RRAS,ITPR2,ITPR1,GNG5,ROCK1,PLA2G4A,PPP1R12A,PIK3CB,PIK3CD,PRKCB
NRF2-mediated Oxidative Stress Response	0.000794328	0.2	12/190 (6%)	26/190 (14%)	RAF1,FTL,PIK3CA,PRDX1,PPIB,MAF,GCLC,DNAJC13,HRAS,KRAS,DNAJC10,MAP3K5,CLPP,MAP3K7,PIK3CG,PIK3C3,VCP,PRKCE,JUND,GSK3B,PRKD3,SOD1,NRAS,PIK3C2A,RRAS,MAP3K1,CREBBP,DNAJB14,TXNRD1,BACH1,FOS,RBX1,PIK3CB,PIK3CD,GSTP1,MGST3,PRKCB,FTH1
Role of PKR in Interferon Induction and Antiviral Response	0.000812831	0.289	5/45 (11%)	8/45 (18%)	CASP3,TAB2,APAF1,NFKB1,RNASEL,FADD,TRAF2,MAP3K7,BID,EIF2AK2,STAT1,CASP8,NFKBIB
ErbB4 Signaling	0.000831764	0.266	3/64 (5%)	14/64 (22%)	RAF1,PIK3CA,NRAS,PIK3C2A,RRAS,SOS2,HRAS,PDPK1,PSENEN,KRAS,PIK3CG,PIK3C3,PRKCE,PIK3CB,PIK3CD,PRKD3,PRKCB
HER-2 Signaling in Breast Cancer	0.000851138	0.25	3/80 (4%)	17/80 (21%)	ITGB1,PIK3CA,NRAS,PIK3C2A,BAD,RRAS,SOS2,HRAS,MDM2,KRAS,MAP3K5,ITGB3,PIK3C3,PIK3CG,PRKCE,PIK3CB,PIK3CD,GSK3B,PRKD3,PRKCB
Assembly of RNA Polymerase II Complex	0.000851138	0.273	9/55 (16%)	6/55 (11%)	POLR2F,POLR2J,TAF10,TAF7,GTF2A1,POLR2G,GTF2A2,POLR2L,POLR2A,TAF1,DR1,GTF2H5,POLR2H,POLR2I,TAF2
Phospholipase C Signaling	0.000912011	0.185	12/248 (5%)	34/248 (14%)	RAF1,CD3E,GNB2L1,SOS2,RPS6KA3,HRAS,PPP1CB,KRAS,NFKB1,CD79A,TGM2,GNB4,GNG11,RHOG,CREB1,PRKCE,ARHGEF11,GNA13,ARHGEF3,ADCY8,GNB1L,PRKD3,PPP3CA,ITK,ITGA4,ITGB1,HDAC9,ARHGEF12,NRAS,CD79B,RRAS,ITPR2,CREBBP,MEF2A,ITPR1,CD3D,GNG5,MYL9,PLA2G4A,CD3G,FCER1G,PPP1R12A,MEF2C,ADCY7,FNBP1,PRKCB
Role of Tissue Factor in Cancer	0.000933254	0.232	2/112 (2%)	24/112 (21%)	PIK3CA,RPS6KA3,HRAS,KRAS,JAK2,EIF4E,PTEN,VEGFA,MTOR,PIK3C3,PIK3CG,ITGAV,GNA13,STAT5B,ITGB1,IL8,NRAS,CASP3,PIK3C2A,RRAS,EGR1,ITGB3,RPS6KA6,PTPN11,PIK3CB,PIK3CD
CD28 Signaling in T Helper Cells	0.000954993	0.216	8/125 (6%)	19/125 (15%)	PIK3CA,CD3E,PDPK1,HLA-DMB,NFKB1,ACTR3,PIK3CG,PIK3C3,ARPC3,NFKBIB,PPP3CA,ITK,ACTR2,HLA-DMA,PIK3C2A,ITPR2,ARPC5L,MAP3K1,ITPR1,CD3D,CD3G,FOS,CD80,PTPN11,FCER1G,PIK3CB,PIK3CD
PKC teta Signaling in T Lymphocytes	0.000954993	0.201	8/134 (6%)	19/134 (14%)	PIK3CA,CD3E,SOS2,HRAS,HLA-DMB,KRAS,MAP3K5,NFKB1,MAP3K7,PIK3CG,PIK3C3,NFKBIB,PPP3CA,MAP3K2,HLA-DMA,NRAS,PIK3C2A,RRAS,MAP3K1,CD3D,CD3G,FOS,CD80,VAV3,FCER1G,PIK3CB,PIK3CD
PI3K Signaling in B Lymphocytes	0.001	0.218	7/133 (5%)	22/133 (17%)	RAF1,PIK3CA,PDPK1,HRAS,KRAS,NFKB1,CD79A,PTEN,PIK3CG,FOXO3,CREB1,NFKBIB,PPP3CA,NRAS,CD79B,RRAS,ITPR2,ITPR1,INPP5D,FOS,CBL,CD40,CD180,VAV3,PIK3CB,PIK3AP1,PIK3CD,PLEKHA1,PRKCB
Apoptosis Signaling	0.00102329	0.237	7/93 (8%)	15/93 (16%)	RAF1,NRAS,CASP3,BAD,RRAS,APAF1,HRAS,KRAS,MAP3K5,NFKB1,BAK1,XIAP,PARP1,ROCK1,CAPN1,PRKCE,BID,CAPN2,CASP8,NFKBIB,BIRC3,MCL1
IL-15 Signaling	0.00102329	0.262	3/65 (5%)	14/65 (22%)	RAF1,PIK3CA,JAK1,NRAS,PIK3C2A,RRAS,HRAS,KRAS,JAK2,NFKB1,AXL,TRAF2,PIK3C3,PIK3CG,PIK3CB,PIK3CD,STAT5B
Actin Nucleation by ARP-WASP Complex	0.00104713	0.242	5/66 (8%)	11/66 (17%)	ITGB1,ACTR2,NRAS,ARPC5L,RRAS,SOS2,HRAS,KRAS,ROCK2,ROCK1,ACTR3,RHOG,PPP1R12A,ARPC3,FNBP1,ITGA4
Chronic Myeloid Leukemia Signaling	0.00107152	0.221	3/104 (3%)	20/104 (19%)	GAB2,HDAC9,RAF1,RBL2,PIK3CA,TGFBR1,NRAS,PIK3C2A,BAD,RRAS,SOS2,HRAS,KRAS,MDM2,RBL1,NFKB1,RB1,PTPN11,PIK3CG,PIK3C3,PIK3CB,PIK3CD,STAT5B
SAPK/JNK Signaling	0.00107152	0.228	7/101 (7%)	16/101 (16%)	PIK3CA,NRAS,PIK3C2A,RRAS,SOS2,MAP3K1,HRAS,KRAS,MAP3K5,MAPK8IP1,GNG5,FADD,TRAF2,GNG11,GAB1,MAP3K7,PIK3C3,PIK3CG,FCER1G,PIK3CB,PIK3CD,GNA13,MAP3K2
G alpha 12/13 Signaling	0.00109648	0.22	5/123 (4%)	22/123 (18%)	RAF1,PIK3CA,HRAS,KRAS,MAP3K5,NFKB1,ROCK2,PIK3CG,PIK3C3,GNA13,CTNNB1,NFKBIB,RASA1,PXN,NRAS,PIK3C2A,RRAS,MAP3K1,MEF2A,ROCK1,MYL9,F2RL3,LPAR6,VAV3,MEF2C,PIK3CB,PIK3CD
Paxillin Signaling	0.00114815	0.216	2/111 (2%)	22/111 (20%)	ITGB1,PXN,PIK3CA,ITGA2B,NRAS,PAK2,PIK3C2A,RRAS,SOS2,HRAS,TLN1,KRAS,PTPN12,ITGB3,DOCK1,PIK3CG,PIK3C3,ITGAV,PIK3CB,PIK3CD,VCL,ACTN4,ACTN1,ITGA4
D-myo-inositol (1,4,5,6)-Tetrakisphosphate Biosynthesis	0.00125893	0.205	9/132 (7%)	18/132 (14%)	SOCS3,PPP1R1A,NUDT3,PTPN12,UBLCP1,PTPRF,PTEN,MTMR6,IPMK,PDCD1,PPM1F,NUDT4,RASA1,RNGTT,PPP3CA,PPFIA1,ACP5,PPAPDC3,PPP1R1B,PPTC7,NUDT5,TNS3,MTMR4,PTPN11,PPP2R3A,PPP1R12A,PTPN22
D-myo-inositol (3,4,5,6)-tetrakisphosphate Biosynthesis	0.00125893	0.205	9/132 (7%)	18/132 (14%)	SOCS3,PPP1R1A,NUDT3,PTPN12,UBLCP1,PTPRF,PTEN,MTMR6,IPMK,PDCD1,PPM1F,NUDT4,RASA1,RNGTT,PPP3CA,PPFIA1,ACP5,PPAPDC3,PPP1R1B,PPTC7,NUDT5,TNS3,MTMR4,PTPN11,PPP2R3A,PPP1R12A,PTPN22
TNFR1 Signaling	0.00138038	0.275	5/51 (10%)	9/51 (18%)	PAK2,CASP3,MAP3K1,APAF1,NFKB1,XIAP,FADD,FOS,TRAF2,MADD,BID,CASP8,NFKBIB,BIRC3
GDNF Family Ligand-Receptor Interactions	0.00141254	0.257	2/70 (3%)	16/70 (23%)	RAF1,PIK3CA,NRAS,PIK3C2A,RRAS,ITPR2,SOS2,HRAS,KRAS,ITPR1,FOS,GAB1,PIK3C3,PIK3CG,CREB1,PIK3CB,PIK3CD,RASA1
p70S6K Signaling	0.00144544	0.22	9/123 (7%)	18/123 (15%)	RAF1,PIK3CA,JAK1,BAD,SOS2,RPS6,HRAS,PDPK1,KRAS,CD79A,MTOR,PIK3C3,PIK3CG,PRKCE,EEF2K,BCAP31,PRKD3,YWHAG,NRAS,PIK3C2A,CD79B,RRAS,F2RL3,PPP2R3A,PIK3CB,PIK3CD,PRKCB
PTEN Signaling	0.00144544	0.205	4/132 (3%)	23/132 (17%)	RAF1,PIK3CA,TGFBR1,BAD,SOS2,HRAS,PDPK1,BMPR2,KRAS,NFKB1,PTEN,PIK3CG,FOXO3,IGF1R,GSK3B,CSNK2B,ITGA4,ITGB1,NRAS,CASP3,RRAS,IGF2R,INPP5D,GHR,CBL,PIK3CB,PIK3CD
Role of NFAT in Cardiac Hypertrophy	0.00151356	0.19	5/195 (3%)	32/195 (16%)	IL6ST,RAF1,PIK3CA,TGFBR1,CAMK1D,GNB2L1,SOS2,CSNK1A1,HRAS,KRAS,GNB4,GNG11,MAP3K7,PIK3CG,PIK3C3,IGF1R,PRKCE,GSK3B,ADCY8,GNB1L,PRKD3,PPP3CA,HDAC9,NRAS,PIK3C2A,ITPR2,RRAS,MAP3K1,MEF2A,ITPR1,GNG5,MEF2C,PIK3CB,PIK3CD,SLC8A1,ADCY7,PRKCB
ErbB Signaling	0.00151356	0.241	2/87 (2%)	19/87 (22%)	RAF1,PIK3CA,PAK2,NRAS,PIK3C2A,RRAS,SOS2,HRAS,PDPK1,KRAS,FOS,MTOR,PIK3C3,PIK3CG,TGFA,PRKCE,PIK3CB,PIK3CD,GSK3B,PRKD3,PRKCB
Type I Diabetes Mellitus Signaling	0.00158489	0.216	12/116 (10%)	13/116 (11%)	SOCS3,JAK1,CD3E,SOCS6,HLA-DMB,JAK2,MAP3K5,NFKB1,MAP3K7,BID,NFKBIB,STAT1,CASP8,HLA-DMA,CASP3,APAF1,SOCS4,CD3D,FADD,CD3G,TRAF2,CD80,LTA,FCER1G,SOCS5
Colorectal Cancer Metastasis Signaling	0.00169824	0.184	10/250 (4%)	36/250 (14%)	IL6ST,PIK3CA,TCF4,JAK1,TGFBR1,BAD,MSH3,GNB2L1,SOS2,TLR8,VEGFB,HRAS,KRAS,JAK2,NFKB1,BRAF,VEGFA,GNB4,GNG11,RHOG,PIK3C3,PIK3CG,GSK3B,GNB1L,ADCY8,CTNNB1,STAT1,NRAS,MMP28,CASP3,PIK3C2A,RRAS,IL6R,FZD9,GNG5,APC,FOS,MSH2,MSH6,PIK3CB,PIK3CD,PTGER2,ADCY7,FNBP1,TCF7L2,FZD7
alpha-Adrenergic Signaling	0.00177828	0.226	6/93 (6%)	15/93 (16%)	RAF1,NRAS,ITPR2,RRAS,GNB2L1,HRAS,PYGL,KRAS,ITPR1,GNG5,GNB4,GNG11,PYGM,PHKB,PRKCE,SLC8A1,ADCY8,GNB1L,ADCY7,PRKD3,PRKCB
Lymphotoxin beta Receptor Signaling	0.00204174	0.263	4/57 (7%)	11/57 (19%)	PIK3CA,PIK3C2A,CASP3,CREBBP,APAF1,LTB,PDPK1,NFKB1,NFKBID,TRAF2,LTA,PIK3CG,PIK3C3,PIK3CB,PIK3CD
RANK Signaling in Osteoclasts	0.0020893	0.226	2/93 (2%)	19/93 (20%)	RAF1,PIK3CA,PIK3C2A,MITF,MAP3K1,TAB2,MAP3K5,NFKB1,XIAP,FOS,TRAF2,CBL,MAP3K7,PIK3C3,PIK3CG,PIK3CB,PIK3CD,NFKBIB,BIRC3,PPP3CA,MAP3K2
IL-9 Signaling	0.00213796	0.289	1/38 (3%)	10/38 (26%)	SOCS3,PIK3CA,JAK1,PIK3C2A,PIK3CG,PIK3C3,PIK3CB,PIK3CD,STAT1,STAT5B,NFKB1
Oncostatin M Signaling	0.00213796	0.324	2/34 (6%)	9/34 (26%)	IL6ST,RAF1,EPAS1,JAK1,NRAS,RRAS,HRAS,KRAS,JAK2,STAT1,STAT5B
Role of JAK2 in Hormone-like Cytokine Signaling	0.00213796	0.306	1/36 (3%)	10/36 (28%)	SOCS3,JAK1,GHR,PTPN11,SOCS6,SOCS4,JAK2,STAT1,STAT5B,HLTF,SOCS5
Angiopoietin Signaling	0.00218776	0.239	4/71 (6%)	13/71 (18%)	PIK3CA,PAK2,NRAS,PIK3C2A,BAD,RRAS,HRAS,KRAS,NFKB1,PTPN11,PIK3CG,PIK3C3,PIK3CB,PIK3CD,NFKBIB,STAT5B,RASA1
Hypoxia Signaling in the Cardiovascular System	0.00218776	0.258	10/66 (15%)	7/66 (11%)	UBE2M,UBE2L3,CREBBP,MDM2,HIF1A,UBE2S,UBE2L6,PTEN,UBE2G2,VEGFA,UBE2G1,CREB1,UBE2E2,NFKBIB,UBE2C,UBE2J2,UBE2I
Amyotrophic Lateral Sclerosis Signaling	0.00223872	0.223	6/103 (6%)	17/103 (17%)	PIK3CA,CACNA1D,SOD1,PIK3C2A,CASP3,GPX1,APAF1,VEGFB,XIAP,GRIN3A,CCS,VEGFA,PIK3C3,PIK3CG,CAPN1,BID,PIK3CB,CAPN2,PIK3CD,BIRC3,RNF19A,PPP3CA,SSR4
Androgen Signaling	0.00234423	0.184	11/136 (8%)	14/136 (10%)	POLR2F,GNB2L1,POLR2J,GTF2A1,NFKB1,GNB4,GNG11,POLR2A,NCOA2,NCOA4,POLR2H,GTF2H5,PRKCE,GNA13,GNB1L,TAF2,PRKD3,SHBG,CREBBP,GNG5,POLR2L,POLR2G,NCOA1,POLR2I,PRKCB
3-phosphoinositide Degradation	0.00234423	0.195	10/149 (7%)	19/149 (13%)	SOCS3,PPP1R1A,NUDT3,PTPMT1,PTPN12,PTPRF,UBLCP1,PTEN,MTMR6,PDCD1,PPM1F,NUDT4,RASA1,RNGTT,PPP3CA,ACP5,PPFIA1,PPAPDC3,PPP1R1B,PPTC7,INPP5D,NUDT5,TNS3,INPP4B,MTMR4,PTPN11,PPP2R3A,PPP1R12A,PTPN22
Neuregulin Signaling	0.00239883	0.216	5/97 (5%)	16/97 (16%)	ITGB1,RAF1,NRAS,BAD,RRAS,SOS2,RPS6,HRAS,PDPK1,KRAS,PTEN,ERBB2IP,MTOR,PTPN11,CDK5,TGFA,PRKCE,STAT5B,PRKD3,ITGA4,PRKCB
Breast Cancer Regulation by Stathmin1	0.00245471	0.192	7/198 (4%)	31/198 (16%)	RAF1,PIK3CA,CAMK1D,GNB2L1,SOS2,HRAS,PPP1CB,KRAS,ROCK2,GNB4,STMN1,GNG11,PIK3CG,PIK3C3,RB1CC1,PRKCE,ARHGEF11,GNA13,ARHGEF3,ADCY8,GNB1L,PRKD3,TUBB1,ARHGEF12,NRAS,PIK3C2A,RRAS,ITPR2,ITPR1,GNG5,ROCK1,PPP2R3A,PPP1R12A,UHMK1,PIK3CB,PIK3CD,ADCY7,PRKCB
ILK Signaling	0.00251189	0.196	7/189 (4%)	30/189 (16%)	PIK3CA,VEGFB,PDPK1,HIF1A,RICTOR,NFKB1,PTEN,VEGFA,MTOR,RHOG,FLNA,PIK3C3,PIK3CG,PPAP2B,CREB1,GSK3B,CTNNB1,TESK1,ACTN1,NACA,ITGB1,PXN,PIK3C2A,CASP3,TMSB10/TMSB4X,CREBBP,ITGB3,MYL9,DOCK1,FOS,PPP2R3A,MYH9,PPP1R12A,PIK3CB,PIK3CD,ACTN4,FNBP1
Acute Phase Response Signaling	0.00269153	0.198	7/172 (4%)	27/172 (16%)	ECSIT,IL6ST,SOCS3,RAF1,PIK3CA,FTL,TCF4,SOCS6,SOS2,PDPK1,HRAS,KRAS,MAP3K5,JAK2,NFKB1,NR3C1,MTOR,MAP3K7,PIK3CG,SERPINE1,NFKBIB,NRAS,RRAS,IL6R,MAP3K1,VWF,SOCS4,FOS,TRAF2,PTPN11,PIK3CB,PIK3CD,A2M,SOCS5
ERK/MAPK Signaling	0.00275423	0.185	6/200 (3%)	31/200 (16%)	RAF1,PIK3CA,BAD,SOS2,HRAS,PPP1CB,KRAS,TLN1,EIF4E,EIF4EBP1,BRAF,PIK3C3,PIK3CG,CREB1,PRKCE,STAT1,ITGA4,ETS1,ITGB1,PXN,YWHAG,PAK2,NRAS,PIK3C2A,RRAS,CREBBP,ELF1,PLA2G4A,DOCK1,FOS,PPP2R3A,PPP1R12A,PIK3CB,PIK3CD,ELK3,HSPB1,PRKCB
Germ Cell-Sertoli Cell Junction Signaling	0.00281838	0.203	3/158 (2%)	29/158 (18%)	PIK3CA,TGFBR1,CTNNA1,PDPK1,HRAS,KRAS,MAP3K5,IQGAP1,RHOG,MAP3K7,PPAP2B,PIK3C3,PIK3CG,CTNNB1,RAB8B,ACTN1,MAP3K2,ITGB1,TUBB1,PXN,PAK2,NRAS,PIK3C2A,RRAS,MAP3K1,PIK3CB,PIK3CD,ACTN4,CLINT1,A2M,FNBP1,CTNND1
RAN Signaling	0.00295121	0.368	1/19 (5%)	6/19 (32%)	KPNB1,KPNA3,KPNA4,RANBP2,XPO1,RANBP1,KPNA1
Regulation of Cellular Mechanics by Calpain Protease	0.00301995	0.211	2/71 (3%)	13/71 (18%)	ITGB1,PXN,NRAS,RRAS,HRAS,TLN1,KRAS,RB1,CAPN1,CAPN2,ACTN4,VCL,CAST,ACTN1,ITGA4
Melanocyte Development and Pigmentation Signaling	0.0030903	0.23	2/87 (2%)	18/87 (21%)	RAF1,PIK3CA,NRAS,PIK3C2A,RRAS,MITF,CREBBP,SOS2,RPS6KA3,HRAS,KRAS,RPS6KA6,PTPN11,PIK3C3,PIK3CG,CREB1,PIK3CB,PIK3CD,ADCY8,ADCY7
Systemic Lupus Erythematosus Signaling	0.00331131	0.173	21/243 (9%)	21/243 (9%)	PPIH,PIK3CA,SNRPC,CD3E,ZMAT5,PRPF8,SOS2,HRAS,KRAS,CD79A,SNRPN,LSM2,MTOR,LSM7,EFTUD2,PIK3C3,PIK3CG,NHP2L1,SNRPD3,SNRPD2,LSM4,LSM6,NRAS,PIK3C2A,CD79B,RRAS,IL6R,PRPF38B,CD3D,TNFRSF13C,INPP5D,CD3G,FOS,CBL,CD80,CD40,SNRNP25,SNRPB2,SNRNP200,FCER1G,PIK3CB,PIK3CD
TR/RXR Activation	0.00363078	0.225	2/89 (2%)	18/89 (20%)	PIK3CA,PIK3C2A,NCOA6,MED1,MDM2,HIF1A,NRGN,NCOA3,KLF9,MTOR,NCOA2,PIK3C3,PIK3CG,NCOA1,NCOA4,NCOR1,STRBP,PIK3CB,PIK3CD,TBL1XR1
Glioma Invasiveness Signaling	0.00363078	0.254	4/59 (7%)	11/59 (19%)	PIK3CA,NRAS,PIK3C2A,RRAS,HRAS,KRAS,ITGB3,RHOG,PIK3CG,PIK3C3,ITGAV,PIK3CD,PIK3CB,FNBP1,TIMP2
Remodeling of Epithelial Adherens Junctions	0.00363078	0.25	3/68 (4%)	14/68 (21%)	ACTR2,TUBB1,NME1,ARPC5L,CTNNA1,IQGAP1,CLIP1,APC,ACTR3,CBLL1,ARPC3,ACTN4,VCL,DNM1L,CTNNB1,ACTN1,CTNND1
Cardiac Hypertrophy Signaling	0.00363078	0.181	9/232 (4%)	33/232 (14%)	RAF1,PIK3CA,TGFBR1,GNB2L1,HRAS,KRAS,MAP3K5,EIF4E,ROCK2,GNB4,MTOR,RHOG,GNG11,MAP3K7,PIK3CG,PIK3C3,CREB1,IGF1R,GSK3B,GNA13,ADCY8,GNB1L,PPP3CA,ADRB2,MAP3K2,NRAS,CACNA1D,PIK3C2A,RRAS,MAP3K1,IL6R,CREBBP,MEF2A,GNG5,ROCK1,MYL9,PIK3CB,MEF2C,PIK3CD,ADCY7,FNBP1,HSPB1
HIF1 alpha Signaling	0.00380189	0.219	9/105 (9%)	14/105 (13%)	PIK3CA,NRAS,PIK3C2A,MMP28,RRAS,CREBBP,MAPK6,TCEB2,HRAS,VEGFB,KRAS,MDM2,HIF1A,NAA10,P4HTM,VEGFA,EGLN1,PIK3CG,RBX1,PIK3C3,NCOA1,PIK3CB,PIK3CD
Activation of IRF by Cytosolic Pattern Recognition Receptors	0.00398107	0.242	6/66 (9%)	10/66 (15%)	PPIB,CREBBP,TBK1,ADAR,NFKB1,FADD,CD40,LTA,DDX58,SIKE1,STAT2,PIN1,NFKBIB,STAT1,IFIT2,IFNAR1
CTLA4 Signaling in Cytotoxic T Lymphocytes	0.0042658	0.216	8/97 (8%)	13/97 (13%)	HLA-DMA,AP2B1,PIK3CA,PIK3C2A,CD3E,CLTC,CLTB,HLA-DMB,JAK2,CD3D,AP2S1,CD3G,PTPN11,CD80,PPP2R3A,PIK3C3,PIK3CG,FCER1G,PIK3CB,PIK3CD,PTPN22
CREB Signaling in Neurons	0.00446684	0.177	11/192 (6%)	23/192 (12%)	RAF1,PIK3CA,POLR2F,GNB2L1,SOS2,POLR2J,HRAS,KRAS,GNB4,GNG11,POLR2A,PIK3C3,PIK3CG,CREB1,PRKCE,POLR2H,GNA13,ADCY8,GNB1L,PRKD3,NRAS,PIK3C2A,RRAS,ITPR2,CREBBP,ITPR1,GNG5,POLR2L,POLR2G,PIK3CB,PIK3CD,POLR2I,ADCY7,PRKCB
DNA Double-Strand Break Repair by Non-Homologous End Joining	0.00467735	0.375	0/16 (0%)	6/16 (38%)	WRN,MRE11A,XRCC5,RAD50,PARP1,NBN
Pyrimidine Deoxyribonucleotides De Novo Biosynthesis I	0.00467735	0.429	5/14 (36%)	1/14 (7%)	NME3,NME4,NME1,RRM2B,NME2,DTYMK
Ephrin Receptor Signaling	0.00489779	0.172	8/198 (4%)	26/198 (13%)	RAF1,ITSN1,GNB2L1,SOS2,VEGFB,HRAS,KRAS,JAK2,ROCK2,VEGFA,GNB4,ACTR3,GNG11,PIK3CG,CREB1,ARPC3,GNA13,GNB1L,RASA1,ITGA4,ITGB1,ACTR2,PXN,PAK2,NRAS,ARPC5L,RRAS,EPHA1,CREBBP,GNG5,GRIN3A,ROCK1,PTPN11,ABI1
RhoA Signaling	0.00489779	0.214	3/117 (3%)	22/117 (19%)	PIKFYVE,PPP1CB,RAPGEF6,ROCK2,ACTR3,IGF1R,ARPC3,ARHGAP12,ARHGEF11,GNA13,ACTR2,ARHGEF12,NRP2,ARPC5L,EPHA1,SEPT7,RDX,ARHGAP5,ROCK1,MYL9,KTN1,LPAR6,PPP1R12A,ARHGAP35,MSN
NF-k B Signaling	0.00501187	0.19	9/174 (5%)	24/174 (14%)	PIK3CA,TGFBR1,TAB2,TLR8,BMPR2,HRAS,KRAS,NFKB1,MAP3K7,PIK3C3,PIK3CG,IGF1R,GSK3B,CSNK2B,CASP8,NFKBIB,NRAS,PIK3C2A,RRAS,CREBBP,TBK1,IGF2R,TAB3,TRAF2,GHR,CD40,LTA,TGFA,FCER1G,PIK3CB,PIK3CD,EIF2AK2,PRKCB
TNFR2 Signaling	0.00549541	0.281	3/32 (9%)	6/32 (19%)	FOS,TRAF2,LTA,MAP3K1,TBK1,NFKBIB,NFKB1,BIRC3,XIAP
Telomerase Signaling	0.00562341	0.214	4/103 (4%)	18/103 (17%)	ETS1,HDAC9,RAF1,PIK3CA,NRAS,PIK3C2A,RRAS,TERT,SOS2,HRAS,PDPK1,KRAS,ELF1,RB1,PPP2R3A,PIK3C3,PIK3CG,IL2RA,PIK3CB,PIK3CD,POT1,ELK3
TWEAK Signaling	0.00562341	0.27	5/37 (14%)	5/37 (14%)	FADD,TRAF2,CASP3,APAF1,BID,CASP8,NFKBIB,NFKB1,BIRC3,XIAP
Inositol Pyrophosphates Biosynthesis	0.00630957	0.571	1/7 (14%)	3/7 (43%)	IPMK,IP6K3,IPPK,PPIP5K2
Glycoaminoglycan-protein Linkage Region Biosynthesis	0.00630957	0.571	4/7 (57%)	0/7 (0%)	B4GALT7,B3GALT6,B3GAT1,B3GAT3
Telomere Extension by Telomerase	0.00707946	0.375	0/16 (0%)	6/16 (38%)	TNKS2,MRE11A,POT1,XRCC5,RAD50,NBN
Natural Killer Cell Signaling	0.00794328	0.207	6/111 (5%)	17/111 (15%)	RAF1,KIR2DS4 (includes others),PIK3CA,PAK2,NRAS,PIK3C2A,TYROBP,RRAS,SOS2,NCR3,HRAS,KRAS,INPP5D,PTPN11,VAV3,PIK3CG,PIK3C3,FCER1G,PRKCE,PIK3CB,PIK3CD,PRKD3,PRKCB
Role of NANOG in Mammalian Embryonic Stem Cell Pluripotency	0.00794328	0.202	3/114 (3%)	20/114 (18%)	IL6ST,RAF1,PIK3CA,JAK1,NRAS,PIK3C2A,RRAS,SOS2,HRAS,BMPR2,FZD9,KRAS,JAK2,SMAD5,APC,GAB1,PIK3C3,PIK3CG,PIK3CB,PIK3CD,GSK3B,CTNNB1,FZD7
CD27 Signaling in Lymphocytes	0.00870964	0.232	5/56 (9%)	8/56 (14%)	CASP3,MAP3K1,APAF1,MAP3K5,NFKB1,FOS,TRAF2,SIVA1,MAP3K7,BID,CASP8,NFKBIB,MAP3K2
RAR Activation	0.00870964	0.184	5/179 (3%)	28/179 (16%)	PIK3CA,PDPK1,JAK2,MAP3K5,SMAD5,NFKB1,PTEN,VEGFA,PRMT1,RPL7A,PIK3CG,GTF2H5,PRKCE,NCOR1,CSNK2B,ADCY8,STAT5B,ZBTB16,PRKD3,MED1,CREBBP,MAP3K1,PARP1,FOS,SMARCA2,NCOA1,PIK3CB,PIK3CD,NRIP1,ADCY7,HLTF,SCAND1,PRKCB
Nucleotide Excision Repair Pathway	0.00891251	0.286	8/35 (23%)	2/35 (6%)	POLR2G,POLR2L,POLR2F,POLR2A,ERCC1,POLR2J,GTF2H5,POLR2H,POLR2I,RAD23B
Role of JAK family kinases in IL-6-type Cytokine Signaling	0.00912011	0.308	1/26 (4%)	7/26 (27%)	IL6ST,SOCS3,JAK1,PTPN11,IL6R,JAK2,STAT1,STAT5B
Granzyme B Signaling	0.01	0.375	2/16 (13%)	4/16 (25%)	CASP3,APAF1,BID,CASP8,LMNB1,PARP1
Ovarian Cancer Signaling	0.0123027	0.187	4/139 (3%)	22/139 (16%)	RAF1,TCF4,PIK3CA,HRAS,VEGFB,KRAS,PTEN,BRAF,VEGFA,RB1,MTOR,PIK3C3,PIK3CG,GSK3B,CTNNB1,NRAS,PIK3C2A,RRAS,FZD9,APC,MSH2,MSH6,PIK3CD,PIK3CB,TCF7L2,FZD7
Epithelial Adherens Junction Signaling	0.0125893	0.193	5/145 (3%)	23/145 (16%)	TCF4,TGFBR1,CTNNA1,HRAS,BMPR2,KRAS,IQGAP1,CLIP1,PTEN,NOTCH2,ACTR3,ARPC3,VCL,CTNNB1,ACTN1,ACTR2,TUBB1,NRAS,RRAS,ARPC5L,APC,MYL9,MYH9,SSX2IP,ACTN4,CLINT1,TCF7L2,CTNND1
Role of BRCA1 in DNA Damage Response	0.0147911	0.222	1/63 (2%)	13/63 (21%)	RBL2,RBBP8,MRE11A,RBL1,RAD50,NBN,RB1,FANCM,MSH2,SMARCA2,MSH6,SLC19A1,STAT1,HLTF
D-myo-inositol-5-phosphate Metabolism	0.0147911	0.176	9/148 (6%)	17/148 (11%)	SOCS3,PPP1R1A,NUDT3,PTPN12,UBLCP1,PTPRF,PTEN,MTMR6,PDCD1,PPM1F,NUDT4,RNGTT,RASA1,PPP3CA,PPFIA1,ACP5,PPAPDC3,PPP1R1B,PPTC7,NUDT5,TNS3,MTMR4,PTPN11,PPP2R3A,PPP1R12A,PTPN22
Cdc42 Signaling	0.0151356	0.172	8/174 (5%)	22/174 (13%)	RAF1,CD3E,PPP1CB,HLA-DMB,EXOC6,IQGAP1,CLIP1,IQGAP2,ACTR3,ARPC3,EXOC5,GSK3B,RASA1,ITGA4,ITK,ITGB1,HLA-DMA,ACTR2,PAK2,ARPC5L,EXOC1,CD3D,APC,MYL9,FOS,CD3G,EXOC8,EXOC4,FCER1G,PPP1R12A
IL-17 Signaling	0.0151356	0.216	2/74 (3%)	14/74 (19%)	IL8,PIK3CA,JAK1,NRAS,PIK3C2A,RRAS,HRAS,KRAS,JAK2,NFKB1,MAP3K7,PIK3CG,PIK3C3,PIK3CB,PIK3CD,GSK3B
Fc Epsilon RI Signaling	0.0154882	0.198	3/111 (3%)	19/111 (17%)	RAF1,PIK3CA,NRAS,PIK3C2A,RRAS,SOS2,HRAS,PDPK1,KRAS,INPP5D,PLA2G4A,GAB1,PTPN11,PIK3C3,VAV3,PIK3CG,FCER1G,PRKCE,PIK3CB,PIK3CD,PRKD3,PRKCB
Glycine Degradation (Creatine Biosynthesis)	0.0158489	1	1/2 (50%)	1/2 (50%)	GAMT,GATM
Tetrahydrofolate Salvage from 5,10-methenyltetrahydrofolate	0.0162181	0.6	0/5 (0%)	3/5 (60%)	MTHFD1,MTHFD1L,GART
Phenylalanine Degradation I (Aerobic)	0.0162181	0.6	3/5 (60%)	0/5 (0%)	PCBD2,PCBD1,QDPR
PPAR alpha/RXR alpha Activation	0.0162181	0.175	3/183 (2%)	29/183 (16%)	RAF1,TGFBR1,MED23,PRKAB2,NCOA6,SOS2,BMPR2,HRAS,KRAS,JAK2,NFKB1,ABCA1,MAP3K7,LPL,CLOCK,PRKAA1,NCOR1,ADCY8,STAT5B,NFKBIB,NRAS,MED1,RRAS,ACOX1,CREBBP,CKAP5,NCOA3,CAND1,GHR,MEF2C,ADCY7,PRKCB
Ceramide Signaling	0.0169824	0.205	4/83 (5%)	13/83 (16%)	RAF1,PIK3CA,NRAS,PIK3C2A,BAD,RRAS,MAP3K1,HRAS,KRAS,NFKB1,FOS,PPP2R3A,PIK3C3,PIK3CG,PIK3CB,PIK3CD,NSMAF
Regulation of IL-2 Expression in Activated and Anergic T Lymphocytes	0.0169824	0.2	5/85 (6%)	12/85 (14%)	RAF1,NRAS,TGFBR1,CD3E,RRAS,SOS2,MAP3K1,HRAS,KRAS,NFKB1,CD3D,FOS,CD3G,CD80,VAV3,NFKBIB,PPP3CA
Ephrin B Signaling	0.0169824	0.203	4/79 (5%)	12/79 (15%)	PXN,ITSN1,GNB2L1,HRAS,GNG5,ROCK2,ROCK1,GNB4,GNG11,CBL,ABI1,VAV3,ITSN2,GNA13,GNB1L,CTNNB1
14-3-3-mediated Signaling	0.018197	0.193	4/119 (3%)	19/119 (16%)	TUBB1,RAF1,PIK3CA,YWHAG,NRAS,PIK3C2A,BAD,RRAS,HRAS,KRAS,MAP3K5,FOS,TRAF2,CBL,PIK3C3,PIK3CG,PRKCE,PIK3CB,PIK3CD,GSK3B,PDCD6IP,PRKD3,PRKCB
CCR5 Signaling in Macrophages	0.0218776	0.172	7/87 (8%)	8/87 (9%)	CCR5,CD3E,GNB2L1,CCL5,CD3D,GNG5,GNB4,CD3G,FOS,GNG11,FCER1G,PRKCE,GNB1L,PRKD3,PRKCB
PPAR Signaling	0.0229087	0.183	6/104 (6%)	13/104 (13%)	RAF1,NRAS,RRAS,MED1,CREBBP,SOS2,HRAS,NR1H3,KRAS,NFKB1,FOS,TRAF2,MAP3K7,NCOA1,NCOR1,NRIP1,NFKBIB,STAT5B,SCAND1
DNA Double-Strand Break Repair by Homologous Recombination	0.0234423	0.312	0/16 (0%)	5/16 (31%)	POLA1,ATRX,MRE11A,RAD50,NBN
PAK Signaling	0.0234423	0.173	3/104 (3%)	15/104 (14%)	ITGB1,RAF1,PXN,PIK3CA,PAK2,NRAS,PIK3C2A,CASP3,RRAS,SOS2,HRAS,KRAS,MYL9,PIK3C3,PIK3CG,PIK3CB,PIK3CD,ITGA4
Glioblastoma Multiforme Signaling	0.0239883	0.171	4/158 (3%)	23/158 (15%)	RAF1,PIK3CA,SOS2,HRAS,KRAS,PTEN,RB1,MTOR,RHOG,PIK3C3,PIK3CG,IGF1R,GSK3B,CTNNB1,NRAS,PIK3C2A,RRAS,ITPR2,MDM2,FZD9,ITPR1,APC,NF1,PIK3CD,PIK3CB,FNBP1,FZD7
Role of JAK1, JAK2 and TYK2 in Interferon Signaling	0.0239883	0.269	0/26 (0%)	7/26 (27%)	RAF1,JAK1,STAT2,JAK2,STAT1,NFKB1,IFNAR1
Cholecystokinin/Gastrin-mediated Signaling	0.0245471	0.198	3/101 (3%)	17/101 (17%)	RAF1,PXN,NRAS,RRAS,ITPR2,SOS2,MEF2A,HRAS,KRAS,ITPR1,ROCK2,ROCK1,FOS,RHOG,PRKCE,MEF2C,GNA13,PRKD3,FNBP1,PRKCB
Death Receptor Signaling	0.0251189	0.206	6/63 (10%)	7/63 (11%)	CASP3,APAF1,TBK1,MAP3K5,NFKB1,XIAP,FADD,TRAF2,BID,CASP8,NFKBIB,BIRC3,HSPB1
G alpha q Signaling	0.025704	0.17	5/159 (3%)	22/159 (14%)	RAF1,PIK3CA,RGS18,GNB2L1,NFKB1,ROCK2,GNB4,GNG11,RHOG,PIK3C3,PIK3CG,PRKCE,GSK3B,GNB1L,NFKBIB,PRKD3,PPP3CA,RGS2,PIK3C2A,ITPR2,ITPR1,GNG5,ROCK1,PIK3CD,PIK3CB,FNBP1,PRKCB
TGF-beta Signaling	0.0269153	0.191	2/89 (2%)	15/89 (17%)	ZFYVE9,RAF1,NRAS,TGFBR1,RRAS,CREBBP,SOS2,HRAS,BMPR2,KRAS,SMAD5,FOS,MAP3K7,RUNX2,SMURF2,HNF4A,SERPINE1
GNRH Signaling	0.0275423	0.171	2/140 (1%)	22/140 (16%)	RAF1,NRAS,PAK2,ITPR2,RRAS,EGR1,CREBBP,SOS2,MAP3K1,HRAS,KRAS,ITPR1,MAP3K5,NFKB1,FOS,MAP3K7,CREB1,PRKCE,DNM1L,ADCY8,ADCY7,PRKD3,MAP3K2,PRKCB
Glycogen Degradation II	0.0275423	0.4	1/10 (10%)	3/10 (30%)	PYGM,PYGL,AGL,MTAP
Dolichyl-diphosphooligosaccharide Biosynthesis	0.0275423	0.4	3/10 (30%)	1/10 (10%)	DPM3,DPAGT1,ALG13,DPM2
Signaling by Rho Family GTPases	0.0281838	0.157	8/249 (3%)	31/249 (12%)	RAF1,PIK3CA,GNB2L1,PIKFYVE,NFKB1,IQGAP1,CLIP1,ROCK2,GNB4,STMN1,RHOG,ACTR3,GNG11,PIK3CG,PIK3C3,ARPC3,ARHGEF11,GNA13,ARHGEF3,GNB1L,ITGA4,ITGB1,ACTR2,ARHGEF12,PAK2,PIK3C2A,ARPC5L,SEPT7,RDX,GNG5,ROCK1,MYL9,FOS,CYFIP1,PPP1R12A,PIK3CB,PIK3CD,FNBP1,MSN
Protein Kinase A Signaling	0.0281838	0.157	14/383 (4%)	46/383 (12%)	RAF1,TGFBR1,BAD,GNB2L1,DUSP15,PTEN,ROCK2,GNB4,PHKB,GSK3B,GNA13,ANAPC11,NFKBIB,PRKD3,YWHAG,ITPR2,PPP1R1B,CREBBP,PTPN18,ITPR1,PDE4B,MYL9,ANAPC4,PYGM,PTPN11,PPP1R12A,EBI3,TCF4,PPP1CB,NFKB1,PTPN12,AKAP7,PTPRF,AKAP11,BRAF,PTPN4,GNG11,FLNA,CDC26,CREB1,PRKCE,CTNNB1,GNB1L,ADCY8,PPP3CA,PXN,MAP3K1,PYGL,PDE4D,ANAPC13,GNG5,ROCK1,ADD3,PDE8B,ADCY7,AKAP9,PTPN22,TCF7L2,CDC27,PRKCB
Role of PI3K/AKT Signaling in the Pathogenesis of Influenza	0.0281838	0.197	3/71 (4%)	11/71 (15%)	KPNA3,PIK3CA,CCR5,PIK3C2A,CCL5,NFKB1,PIK3CG,PIK3C3,PIK3CD,PIK3CB,GSK3B,NFKBIB,PLAC8,IFNAR1
Salvage Pathways of Pyrimidine Ribonucleotides	0.0301995	0.202	7/84 (8%)	10/84 (12%)	PYCRL,NME1,NME4,FAM20B,PAK2,MAPK6,CSNK1A1,NME2,BRAF,NME3,CDK5,PRKAA1,UCK1,PRKCE,EIF2AK2,HIPK1,DYRK1A
Ephrin A Signaling	0.0323594	0.22	0/50 (0%)	11/50 (22%)	ROCK2,ROCK1,PIK3CA,PTPN11,PIK3C2A,PIK3CG,VAV3,PIK3C3,EPHA1,PIK3CB,PIK3CD
Reelin Signaling in Neurons	0.0338844	0.195	2/82 (2%)	14/82 (17%)	ITGB1,PIK3CA,ARHGEF12,PIK3C2A,VLDLR,MAPK8IP1,ITGB3,CDK5,PIK3CG,PIK3C3,PIK3CD,PIK3CB,ARHGEF11,ARHGEF3,GSK3B,ITGA4
Clathrin-mediated Endocytosis Signaling	0.0354813	0.166	8/193 (4%)	24/193 (12%)	PIK3CA,EPS15,CLTB,NUMB,VEGFB,VEGFA,CD2AP,ACTR3,PIK3C3,PIK3CG,AMPH,ARPC3,S100A8,CSNK2B,PPP3CA,ITGB1,ACTR2,AP2B1,APOM,PIK3C2A,ARPC5L,USP9X,CLTC,MDM2,HIP1,AP2S1,ITGB3,CBL,PIK3CB,PIK3CD,UBC,DNM1L
Mitotic Roles of Polo-Like Kinase	0.0363078	0.2	4/70 (6%)	10/70 (14%)	SMC3,ESPL1,CDC7,ANAPC13,SLK,ANAPC4,PPP2R3A,CDC26,CAPN1,ANAPC11,CDC27,RAD21,KIF11,STAG2
Nur77 Signaling in T Lymphocytes	0.0371535	0.197	5/61 (8%)	7/61 (11%)	HDAC9,CD3G,HLA-DMA,CASP3,CD80,CD3E,APAF1,FCER1G,HLA-DMB,CD3D,PPP3CA,MAP3K2
p53 Signaling	0.0389045	0.189	0/95 (0%)	18/95 (19%)	PIK3CA,TP53INP1,PIK3C2A,MED1,THBS1,TOPBP1,RRM2B,APAF1,MDM2,PTEN,RB1,STAG1,PIK3C3,PIK3CG,PIK3CB,PIK3CD,GSK3B,CTNNB1
Fc gamma Receptor-mediated Phagocytosis in Macrophages and Monocytes	0.0389045	0.189	2/95 (2%)	16/95 (17%)	ACTR2,GAB2,PXN,ARPC5L,TLN1,FYB,INPP5D,PTEN,MYO5A,DOCK1,CBL,ACTR3,VAV3,PIK3CG,PRKCE,ARPC3,PRKD3,PRKCB
HMGB1 Signaling	0.0389045	0.186	3/97 (3%)	15/97 (15%)	IL8,PIK3CA,NRAS,PIK3C2A,RRAS,HRAS,KRAS,NFKB1,FOS,RHOG,KAT6A,PIK3CG,PIK3C3,PIK3CB,PIK3CD,SERPINE1,FNBP1,KAT6B
Calcium-induced T Lymphocyte Apoptosis	0.0416869	0.2	5/65 (8%)	8/65 (12%)	HLA-DMA,CD3E,ITPR2,HLA-DMB,ITPR1,CD3D,CD3G,FCER1G,PRKCE,CAPN2,PRKD3,PPP3CA,PRKCB
5-aminoimidazole Ribonucleotide Biosynthesis I	0.0436516	0.667	0/3 (0%)	2/3 (67%)	PFAS,GART
1D-myo-inositol Hexakisphosphate Biosynthesis V (from Ins(1,3,4)P3)	0.0436516	0.667	0/3 (0%)	2/3 (67%)	IPMK,IPPK
Relaxin Signaling	0.0446684	0.163	4/147 (3%)	20/147 (14%)	PIK3CA,PIK3C2A,GNB2L1,PDE4B,NFKB1,PDE4D,GNG5,BRAF,VEGFA,GNB4,FOS,GNG11,PIK3CG,PIK3C3,CREB1,PDE8B,PIK3CB,PIK3CD,GNA13,ADCY8,GNB1L,NFKBIB,ADCY7,GUCY1B3
G Beta Gamma Signaling	0.0446684	0.163	5/104 (5%)	12/104 (12%)	RAF1,NRAS,RRAS,SOS2,GNB2L1,HRAS,PDPK1,KRAS,GNG5,GNB4,GNG11,PIK3CG,PRKCE,GNA13,GNB1L,PRKD3,PRKCB
T Helper Cell Differentiation	0.0446684	0.197	5/71 (7%)	9/71 (13%)	IL6ST,HLA-DMA,TGFBR1,IL21R,IL6R,FOXP3,HLA-DMB,IL18R1,CD80,CD40,FCER1G,IL2RA,GATA3,STAT1
Chemokine Signaling	0.0446684	0.203	3/69 (4%)	11/69 (16%)	RAF1,CCR5,NRAS,CAMK1D,RRAS,PPP1CB,HRAS,KRAS,CCL5,ROCK2,FOS,PIK3CG,PPP1R12A,PRKCB
CD40 Signaling	0.0467735	0.188	4/69 (6%)	9/69 (13%)	PIK3CA,PIK3C2A,NFKB1,FOS,TRAF2,CD40,MAP3K7,LTA,PIK3CG,PIK3C3,PIK3CB,PIK3CD,NFKBIB
IL-17A Signaling in Airway Cells	0.0467735	0.188	1/69 (1%)	12/69 (17%)	PIK3CA,JAK1,PIK3C2A,JAK2,NFKB1,PTEN,MAP3K7,PIK3CG,PIK3C3,PIK3CB,PIK3CD,GSK3B,NFKBIB
